# Supplementary material for: Gap variability upon packing in organic photovoltaics
Source: PLoS One. 2020 Jun 16;15(6):e0234115. doi: 10.1371/journal.pone.0234115 (PMC7297352; doi:10.1371/journal.pone.0234115)
Supplement: S2 File — (TXT) [file pone.0234115.s002.txt]

# order gap_conf (eV) configuration gap_sep_dimer-gap_conf (eV)
1 0.304100007 239 0.01228
2 0.370999992 126 -0.05462
3 0.402500004 154 -0.08612
4 0.305200011 14 0.01118
5 0.489399999 228 -0.17302
6 0.244599998 301 0.07178
7 0.424199998 332 -0.10782
8 0.436800003 103 -0.12042
9 0.310400009 194 0.00597999
10 0.310200006 127 0.00617999
11 0.260800004 118 0.05558
12 0.277000010 231 0.03938
13 0.313499987 48 0.00288001
14 0.360900015 68 -0.04452
15 0.356700003 30 -0.04032
16 0.462399989 302 -0.14602
17 0.285899997 218 0.03048
18 0.369599998 138 -0.05322
19 0.335099995 182 -0.01872
20 0.431600004 200 -0.11522
21 0.456900001 235 -0.14052
22 0.380899996 58 -0.06452
23 0.433299989 190 -0.11692
24 0.364300013 257 -0.04792
25 0.308800012 268 0.00757999
26 0.353300005 20 -0.03692
27 0.328000009 98 -0.01162
28 0.205300003 92 0.11108
29 0.373100013 183 -0.05672
30 0.275500000 172 0.04088
31 0.261900008 292 0.05448
32 0.442000002 165 -0.12562
33 0.337500006 348 -0.02112
34 0.357499987 339 -0.04112
35 0.413399994 226 -0.09702
36 0.456499994 45 -0.14012
37 0.288300008 238 0.02808
38 0.354099989 313 -0.03772
39 0.361400008 19 -0.04502
40 0.320600003 283 -0.00422
41 0.322800010 271 -0.00642001
42 0.408800006 264 -0.09242
43 0.370499998 160 -0.05412
44 0.378800005 186 -0.06242
45 0.347299993 132 -0.03092
46 0.387899995 173 -0.07152
47 0.424400002 140 -0.10802
48 0.450500011 4 -0.13412
49 0.473899990 241 -0.15752
50 0.305999994 304 0.01038
51 0.433800012 175 -0.11742
52 0.342099994 327 -0.02572
53 0.215800002 131 0.10058
54 0.338200003 248 -0.02182
55 0.237200007 187 0.07918
56 0.344099998 96 -0.02772
57 0.302399993 163 0.01398
58 0.262199998 232 0.05418
59 0.419900000 146 -0.10352
60 0.353599995 192 -0.03722
61 0.373499990 244 -0.05712
62 0.397700012 136 -0.08132
63 0.360399991 272 -0.04402
64 0.391400009 22 -0.07502
65 0.354400009 178 -0.03802
66 0.358599991 311 -0.04222
67 0.449299991 330 -0.13292
68 0.463400006 273 -0.14702
69 0.448799998 105 -0.13242
70 0.510200024 274 -0.19382
71 0.460799992 221 -0.14442
72 0.490200013 309 -0.17382
73 0.200800002 253 0.11558
74 0.271899998 27 0.04448
75 0.278699994 151 0.03768
76 0.413500011 9 -0.09712
77 0.300000012 70 0.01638
78 0.390199989 340 -0.07382
79 0.233199999 278 0.08318
80 0.206100002 293 0.11028
81 0.231700003 12 0.08468
82 0.411000013 255 -0.09462
83 0.279900014 317 0.03648
84 0.298000008 65 0.01838
85 0.281899989 115 0.03448
86 0.241099998 289 0.07528
87 0.387499988 260 -0.07112
88 0.276300013 16 0.04008
89 0.402000010 210 -0.08562
90 0.424899995 326 -0.10852
91 0.282000005 51 0.03438
92 0.435499996 180 -0.11912
93 0.335000008 265 -0.01862
94 0.355599999 145 -0.03922
95 0.382099986 171 -0.06572
96 0.300399989 196 0.01598
97 0.285499990 36 0.03088
98 0.343499988 224 -0.02712
99 0.339700013 290 -0.02332
100 0.272000015 270 0.04438
101 0.333400011 152 -0.01702
102 0.300000012 266 0.01638
103 0.218799993 312 0.09758
104 0.371100008 299 -0.05472
105 0.212599993 23 0.10378
106 0.405000001 342 -0.08862
107 0.297800004 240 0.01858
108 0.372200012 300 -0.05582
109 0.334399998 159 -0.01802
110 0.400999993 349 -0.08462
111 0.369899988 242 -0.05352
112 0.367399991 181 -0.05102
113 0.324800014 128 -0.00842001
114 0.395999998 41 -0.07962
115 0.383300006 32 -0.06692
116 0.375400007 344 -0.05902
117 0.421900004 123 -0.10552
118 0.374900013 168 -0.05852
119 0.368099988 147 -0.05172
120 0.365500003 258 -0.04912
121 0.459199995 113 -0.14282
122 0.336499989 211 -0.02012
123 0.347200006 107 -0.03082
124 0.232899994 69 0.08348
125 0.282200009 56 0.03418
126 0.239999995 38 0.07638
127 0.432900012 63 -0.11652
128 0.325199991 117 -0.00881999
129 0.340000004 219 -0.02362
130 0.390599996 28 -0.07422
131 0.346199989 78 -0.02982
132 0.353199989 124 -0.03682
133 0.262600005 156 0.05378
134 0.271299988 284 0.04508
135 0.368099988 336 -0.05172
136 0.410100013 133 -0.09372
137 0.413500011 66 -0.09712
138 0.429500014 111 -0.11312
139 0.370499998 75 -0.05412
140 0.393500000 162 -0.07712
141 0.186499998 81 0.12988
142 0.358799994 155 -0.04242
143 0.221799999 285 0.09458
144 0.192800000 143 0.12358
145 0.385399997 207 -0.06902
146 0.375900000 91 -0.05952
147 0.338800013 57 -0.02242
148 0.314799994 347 0.00158001
149 0.390399992 112 -0.07402
150 0.363000005 158 -0.04662
151 0.209999993 139 0.10638
152 0.318500012 120 -0.00212001
153 0.377499998 76 -0.06112
154 0.219999999 114 0.09638
155 0.365700006 67 -0.04932
156 0.395399988 269 -0.07902
157 0.224199995 87 0.09218
158 0.281899989 90 0.03448
159 0.362500012 256 -0.04612
160 0.358999997 89 -0.04262
161 0.401100010 217 -0.08472
162 0.328599989 29 -0.01222
163 0.391700000 220 -0.07532
164 0.328599989 25 -0.01222
165 0.320899993 199 -0.00451999
166 0.339399993 176 -0.02302
167 0.386500001 262 -0.07012
168 0.443300009 129 -0.12692
169 0.383100003 208 -0.06672
170 0.330399990 82 -0.01402
171 0.342599988 177 -0.02622
172 0.275299996 52 0.04108
173 0.299800009 245 0.01658
174 0.323300004 31 -0.00692
175 0.276800007 110 0.03958
176 0.286199987 337 0.03018
177 0.333400011 209 -0.01702
178 0.324699998 341 -0.00832
179 0.246000007 335 0.07038
180 0.337500006 35 -0.02112
181 0.300500005 237 0.01588
182 0.250400007 189 0.06598
183 0.275000006 193 0.04138
184 0.256999999 198 0.05938
185 0.347600013 275 -0.03122
186 0.211300001 204 0.10508
187 0.432000011 216 -0.11562
188 0.408600003 294 -0.09222
189 0.397899985 74 -0.08152
190 0.352699995 95 -0.03632
191 0.260300010 250 0.05608
192 0.303999990 322 0.01238
193 0.332399994 350 -0.01602
194 0.376700014 144 -0.06032
195 0.310200006 3 0.00617999
196 0.287099987 333 0.02928
197 0.347000003 39 -0.03062
198 0.361799985 119 -0.04542
199 0.318800002 43 -0.00242
200 0.261999995 60 0.05438
201 0.312099993 191 0.00428001
202 0.361400008 86 -0.04502
203 0.268900007 179 0.04748
204 0.377700001 334 -0.06132
205 0.388399988 33 -0.07202
206 0.391600013 251 -0.07522
207 0.438800007 328 -0.12242
208 0.338200003 166 -0.02182
209 0.344999999 34 -0.02862
210 0.366899997 109 -0.05052
211 0.355500013 46 -0.03912
212 0.222599998 246 0.09378
213 0.351599991 252 -0.03522
214 0.354999989 11 -0.03862
215 0.277999997 108 0.03838
216 0.398900002 94 -0.08252
217 0.394899994 280 -0.07852
218 0.367599994 64 -0.05122
219 0.346700013 153 -0.03032
220 0.306600004 331 0.00978
221 0.395200014 169 -0.07882
222 0.416000009 47 -0.09962
223 0.366299987 227 -0.04992
224 0.353199989 134 -0.03682
225 0.310000002 59 0.00638
226 0.272899985 316 0.04348
227 0.354900002 121 -0.03852
228 0.238800004 319 0.07758
229 0.391999990 83 -0.07562
230 0.381099999 170 -0.06472
231 0.384400010 71 -0.06802
232 0.318199992 53 -0.00181999
233 0.233300000 287 0.08308
234 0.381500006 306 -0.06512
235 0.355699986 17 -0.03932
236 0.315100014 201 0.00127999
237 0.329699993 215 -0.01332
238 0.364199996 263 -0.04782
239 0.324800014 13 -0.00842001
240 0.228900000 223 0.08748
241 0.383100003 137 -0.06672
242 0.364800006 345 -0.04842
243 0.242899999 2 0.07348
244 0.340799987 37 -0.02442
245 0.403499991 100 -0.08712
246 0.260500014 150 0.05588
247 0.214499995 307 0.10188
248 0.354999989 324 -0.03862
249 0.402900010 185 -0.08652
250 0.207200006 8 0.10918
251 0.314300001 54 0.00208
252 0.344099998 184 -0.02772
253 0.304600000 79 0.01178
254 0.365700006 24 -0.04932
255 0.354699999 213 -0.03832
256 0.355199993 1 -0.03882
257 0.314999998 40 0.00138
258 0.274800003 97 0.04158
259 0.371199995 93 -0.05482
260 0.366299987 267 -0.04992
261 0.213900000 247 0.10248
262 0.413199991 286 -0.09682
263 0.212599993 234 0.10378
264 0.337900013 88 -0.02152
265 0.234500006 310 0.08188
266 0.307000011 343 0.00937999
267 0.304899991 164 0.01148
268 0.272000015 7 0.04438
269 0.371699989 26 -0.05532
270 0.349299997 222 -0.03292
271 0.249200001 104 0.06718
272 0.342200011 277 -0.02582
273 0.345800012 230 -0.02942
274 0.339399993 125 -0.02302
275 0.308800012 203 0.00757999
276 0.374199986 99 -0.05782
277 0.427899987 288 -0.11152
278 0.344900012 80 -0.02852
279 0.294699997 135 0.02168
280 0.351399988 77 -0.03502
281 0.340000004 225 -0.02362
282 0.346500009 116 -0.03012
283 0.323199987 297 -0.00681999
284 0.194499999 84 0.12188
285 0.374300003 243 -0.05792
286 0.345099986 303 -0.02872
287 0.321099997 10 -0.00472
288 0.360000014 142 -0.04362
289 0.353399992 249 -0.03702
290 0.334100008 157 -0.01772
291 0.250099987 21 0.06628
292 0.391200006 141 -0.07482
293 0.347299993 298 -0.03092
294 0.363799989 320 -0.04742
295 0.301200002 62 0.01518
296 0.343800008 214 -0.02742
297 0.348899990 55 -0.03252
298 0.341500014 233 -0.02512
299 0.361799985 259 -0.04542
300 0.374799997 261 -0.05842
301 0.245100006 206 0.07128
302 0.317600012 130 -0.00122001
303 0.417600006 276 -0.10122
304 0.340999991 314 -0.02462
305 0.314500004 295 0.00188
306 0.411000013 85 -0.09462
307 0.282599986 5 0.03378
308 0.336100012 195 -0.01972
309 0.367799997 101 -0.05142
310 0.351999998 308 -0.03562
311 0.299600005 305 0.01678
312 0.344500005 149 -0.02812
313 0.237900004 229 0.07848
314 0.273000002 15 0.04338
315 0.321300000 205 -0.00492
316 0.400799990 161 -0.08442
317 0.329100013 346 -0.01272
318 0.356900007 102 -0.04052
319 0.357899994 188 -0.04152
320 0.383199990 321 -0.06682
321 0.305799991 338 0.01058
322 0.298000008 73 0.01838
323 0.360300004 106 -0.04392
324 0.331999987 42 -0.01562
325 0.415800005 202 -0.09942
326 0.387899995 282 -0.07152
327 0.342599988 122 -0.02622
328 0.370400012 254 -0.05402
329 0.365000010 61 -0.04862
330 0.305400014 323 0.01098
331 0.422300011 50 -0.10592
332 0.313499987 281 0.00288001
333 0.400299996 329 -0.08392
334 0.304500014 174 0.01188
335 0.343400002 279 -0.02702
336 0.359699994 296 -0.04332
337 0.440899998 325 -0.12452
338 0.360100001 318 -0.04372
339 0.335299999 18 -0.01892
340 0.351599991 236 -0.03522
341 0.327100009 167 -0.01072
342 0.381900012 212 -0.06552
343 0.326099992 291 -0.00971999
344 0.380699992 72 -0.06432
345 0.338200003 148 -0.02182
346 0.326900005 315 -0.01052
347 0.306199998 197 0.01018
348 0.345899999 49 -0.02952
349 0.373499990 6 -0.05712
350 0.308499992 44 0.00788001
