# Supplementary material for: Gap variability upon packing in organic photovoltaics
Source: PLoS One. 2020 Jun 16;15(6):e0234115. doi: 10.1371/journal.pone.0234115 (PMC7297352; doi:10.1371/journal.pone.0234115)
Supplement: S3 File — (TXT) [file pone.0234115.s003.txt]

# order  lumo (eV)  homo (eV)  configuration
1 -4.6199002 -4.9239998 239
2 -4.5581002 -4.9291000 126
3 -4.4963002 -4.8987999 154
4 -4.5467000 -4.8520002 14
5 -4.4994998 -4.9889002 228
6 -4.6627998 -4.9074001 301
7 -4.5633998 -4.9875998 332
8 -4.5398998 -4.9766998 103
9 -4.5953999 -4.9057999 194
10 -4.6037002 -4.9138999 127
11 -4.6006999 -4.8615999 118
12 -4.6345000 -4.9115000 231
13 -4.5602002 -4.8737001 48
14 -4.6191001 -4.9798999 68
15 -4.5563002 -4.9130001 30
16 -4.5587001 -5.0211000 302
17 -4.5518999 -4.8378000 218
18 -4.5971999 -4.9668002 138
19 -4.6018000 -4.9369998 182
20 -4.5497999 -4.9814000 200
21 -4.5328002 -4.9898000 235
22 -4.5833998 -4.9643002 58
23 -4.5844998 -5.0177999 190
24 -4.5774002 -4.9417000 257
25 -4.6213002 -4.9301000 268
26 -4.6286998 -4.9819999 20
27 -4.5879998 -4.9159999 98
28 -4.6069999 -4.8123002 92
29 -4.5760002 -4.9492002 183
30 -4.5462999 -4.8218002 172
31 -4.5854001 -4.8471999 292
32 -4.5760999 -5.0180998 165
33 -4.6051998 -4.9426999 348
34 -4.5980000 -4.9555001 339
35 -4.6311002 -5.0446000 226
36 -4.5570002 -5.0135002 45
37 -4.5977998 -4.8860998 238
38 -4.5874000 -4.9415002 313
39 -4.6335001 -4.9949002 19
40 -4.5935998 -4.9141998 283
41 -4.5840998 -4.9068999 271
42 -4.5416002 -4.9505000 264
43 -4.5580001 -4.9285998 160
44 -4.5890999 -4.9678998 186
45 -4.5868001 -4.9341002 132
46 -4.6100001 -4.9979000 173
47 -4.5608001 -4.9851999 140
48 -4.5402002 -4.9906998 4
49 -4.4706998 -4.9445000 241
50 -4.5992999 -4.9053998 304
51 -4.5711999 -5.0050001 175
52 -4.6111999 -4.9533000 327
53 -4.6595998 -4.8755002 131
54 -4.6176000 -4.9558001 248
55 -4.6461000 -4.8832998 187
56 -4.6094999 -4.9535999 96
57 -4.5967999 -4.8990998 163
58 -4.6465998 -4.9088001 232
59 -4.5276999 -4.9475999 146
60 -4.5907001 -4.9443002 192
61 -4.5837002 -4.9572001 244
62 -4.6120000 -5.0096002 136
63 -4.6030002 -4.9633999 272
64 -4.5889001 -4.9802999 22
65 -4.5915999 -4.9460001 178
66 -4.5860000 -4.9446001 311
67 -4.5288000 -4.9780998 330
68 -4.5552001 -5.0186000 273
69 -4.5167999 -4.9656000 105
70 -4.5012999 -5.0116000 274
71 -4.5102000 -4.9710002 221
72 -4.5159998 -5.0061998 309
73 -4.6258001 -4.8267002 253
74 -4.5693002 -4.8413000 27
75 -4.6055002 -4.8843002 151
76 -4.5963001 -5.0098000 9
77 -4.6113000 -4.9113002 70
78 -4.5598998 -4.9500999 340
79 -4.6433001 -4.8765001 278
80 -4.6375999 -4.8436999 293
81 -4.6764002 -4.9081001 12
82 -4.5695000 -4.9805002 255
83 -4.6195998 -4.8994999 317
84 -4.6082001 -4.9061999 65
85 -4.6227002 -4.9046001 115
86 -4.6396999 -4.8807998 289
87 -4.5654998 -4.9530001 260
88 -4.5976000 -4.8740001 16
89 -4.5651002 -4.9671001 210
90 -4.5405998 -4.9654999 326
91 -4.6396999 -4.9217000 51
92 -4.5118999 -4.9474001 180
93 -4.5990000 -4.9338999 265
94 -4.6076002 -4.9632001 145
95 -4.6192999 -5.0014000 171
96 -4.5797000 -4.8800998 196
97 -4.6455002 -4.9310002 36
98 -4.5812998 -4.9247999 224
99 -4.6142998 -4.9538999 290
100 -4.6072998 -4.8793001 270
101 -4.5869002 -4.9203000 152
102 -4.5899000 -4.8899002 266
103 -4.6595998 -4.8783998 312
104 -4.6009002 -4.9720001 299
105 -4.6272998 -4.8399000 23
106 -4.5611000 -4.9661002 342
107 -4.6461000 -4.9439001 240
108 -4.5998998 -4.9720998 300
109 -4.5802999 -4.9147000 159
110 -4.5854998 -4.9864998 349
111 -4.5949001 -4.9649000 242
112 -4.5626001 -4.9299998 181
113 -4.5977001 -4.9225001 128
114 -4.5612998 -4.9573002 41
115 -4.5769000 -4.9601998 32
116 -4.5921998 -4.9677000 344
117 -4.5320001 -4.9538999 123
118 -4.5633998 -4.9383001 168
119 -4.5932002 -4.9612999 147
120 -4.5795002 -4.9450002 258
121 -4.5057998 -4.9650002 113
122 -4.6009998 -4.9376001 211
123 -4.5960002 -4.9432001 107
124 -4.6118999 -4.8449001 69
125 -4.6075001 -4.8898001 56
126 -4.6571002 -4.8971000 38
127 -4.5503998 -4.9833002 63
128 -4.6504998 -4.9756999 117
129 -4.6093001 -4.9492998 219
130 -4.6483002 -5.0388999 28
131 -4.5955000 -4.9417000 78
132 -4.5886002 -4.9418001 124
133 -4.6062002 -4.8687000 156
134 -4.6121998 -4.8836002 284
135 -4.5667000 -4.9348001 336
136 -4.5668001 -4.9769001 133
137 -4.5302000 -4.9436998 66
138 -4.5386000 -4.9681001 111
139 -4.5893002 -4.9597998 75
140 -4.5896001 -4.9830999 162
141 -4.6097002 -4.7961998 81
142 -4.6153998 -4.9741998 155
143 -4.6127000 -4.8344998 285
144 -4.6513000 -4.8439999 143
145 -4.5587001 -4.9440999 207
146 -4.5570002 -4.9329000 91
147 -4.5872002 -4.9260001 57
148 -4.6048999 -4.9197998 347
149 -4.5770001 -4.9674001 112
150 -4.5725002 -4.9355001 158
151 -4.6280999 -4.8382001 139
152 -4.6016002 -4.9200001 120
153 -4.5795002 -4.9569998 76
154 -4.6162000 -4.8362002 114
155 -4.5731001 -4.9389000 67
156 -4.5804000 -4.9758000 269
157 -4.5977001 -4.8218999 87
158 -4.5549998 -4.8369002 90
159 -4.5906000 -4.9531002 256
160 -4.5829000 -4.9418001 89
161 -4.5650001 -4.9661002 217
162 -4.5907998 -4.9194002 29
163 -4.5643001 -4.9561000 220
164 -4.6023998 -4.9310002 25
165 -4.5746002 -4.8954000 199
166 -4.6108999 -4.9503002 176
167 -4.5469999 -4.9334998 262
168 -4.5042000 -4.9475002 129
169 -4.5924001 -4.9755998 208
170 -4.5815001 -4.9119000 82
171 -4.5798998 -4.9225998 177
172 -4.6092000 -4.8843999 52
173 -4.6046000 -4.9043999 245
174 -4.5735002 -4.8968000 31
175 -4.6044998 -4.8814001 110
176 -4.6237001 -4.9099002 337
177 -4.5886998 -4.9221001 209
178 -4.5797000 -4.9045000 341
179 -4.6009998 -4.8470001 335
180 -4.5692000 -4.9067001 35
181 -4.6336999 -4.9341998 237
182 -4.6237998 -4.8741999 189
183 -4.6276999 -4.9025998 193
184 -4.6041999 -4.8613000 198
185 -4.5795999 -4.9271002 275
186 -4.6129999 -4.8242998 204
187 -4.5338998 -4.9658999 216
188 -4.5612998 -4.9699001 294
189 -4.6184001 -5.0163999 74
190 -4.5683999 -4.9211998 95
191 -4.5760999 -4.8364000 250
192 -4.6311998 -4.9352999 322
193 -4.5846000 -4.9169998 350
194 -4.5730000 -4.9496002 144
195 -4.6046000 -4.9148002 3
196 -4.6107998 -4.8979001 333
197 -4.5746002 -4.9215999 39
198 -4.5823002 -4.9442000 119
199 -4.6055999 -4.9243999 43
200 -4.6321001 -4.8941002 60
201 -4.6002998 -4.9123998 191
202 -4.5840001 -4.9454002 86
203 -4.6329002 -4.9018002 179
204 -4.5957999 -4.9734998 334
205 -4.5490999 -4.9375000 33
206 -4.5570998 -4.9485998 251
207 -4.5514002 -4.9902000 328
208 -4.5820999 -4.9201999 166
209 -4.5763998 -4.9214001 34
210 -4.6104002 -4.9773002 109
211 -4.5777998 -4.9331999 46
212 -4.6055999 -4.8283000 246
213 -4.6090999 -4.9607000 252
214 -4.5507998 -4.9057999 11
215 -4.5981002 -4.8761001 108
216 -4.5700002 -4.9689999 94
217 -4.5667000 -4.9615998 280
218 -4.5833001 -4.9509001 64
219 -4.5794001 -4.9260998 153
220 -4.5995998 -4.9061999 331
221 -4.5622001 -4.9573002 169
222 -4.5507002 -4.9665999 47
223 -4.5816002 -4.9478998 227
224 -4.6030998 -4.9562998 134
225 -4.5737000 -4.8836999 59
226 -4.6076002 -4.8806000 316
227 -4.5901999 -4.9450998 121
228 -4.6429000 -4.8817000 319
229 -4.5476999 -4.9397001 83
230 -4.5921001 -4.9733000 170
231 -4.5978999 -4.9822001 71
232 -4.5997000 -4.9179001 53
233 -4.6051998 -4.8386002 287
234 -4.6068001 -4.9882998 306
235 -4.5574002 -4.9130998 17
236 -4.5791001 -4.8941998 201
237 -4.5816998 -4.9113998 215
238 -4.5746999 -4.9389000 263
239 -4.5799999 -4.9046998 13
240 -4.6006999 -4.8295002 223
241 -4.5556998 -4.9387002 137
242 -4.5538998 -4.9187002 345
243 -4.5939002 -4.8368001 2
244 -4.5847998 -4.9256001 37
245 -4.5620999 -4.9656000 100
246 -4.6201000 -4.8806000 150
247 -4.6149998 -4.8295002 307
248 -4.5735002 -4.9285002 324
249 -4.5682001 -4.9712000 185
250 -4.6205001 -4.8277001 8
251 -4.5812998 -4.8955998 54
252 -4.5883002 -4.9324002 184
253 -4.5939002 -4.8985000 79
254 -4.5623002 -4.9280000 24
255 -4.5869999 -4.9415998 213
256 -4.6121001 -4.9672999 1
257 -4.6044002 -4.9194002 40
258 -4.6037002 -4.8785000 97
259 -4.5574002 -4.9285998 93
260 -4.5535002 -4.9197998 267
261 -4.6125998 -4.8266001 247
262 -4.5253000 -4.9384999 286
263 -4.6213002 -4.8340001 234
264 -4.5854998 -4.9233999 88
265 -4.6062999 -4.8407001 310
266 -4.6086001 -4.9155998 343
267 -4.5995002 -4.9043999 164
268 -4.6464000 -4.9183998 7
269 -4.5612001 -4.9329000 26
270 -4.5546999 -4.9039998 222
271 -4.5777998 -4.8270001 104
272 -4.5763001 -4.9184999 277
273 -4.5879002 -4.9337001 230
274 -4.5769000 -4.9162998 125
275 -4.6220999 -4.9309001 203
276 -4.5879002 -4.9621000 99
277 -4.5395999 -4.9675002 288
278 -4.5978999 -4.9429002 80
279 -4.6229000 -4.9176002 135
280 -4.6044998 -4.9559002 77
281 -4.5998001 -4.9397998 225
282 -4.6243000 -4.9707999 116
283 -4.5702000 -4.8934002 297
284 -4.6234002 -4.8179002 84
285 -4.5430002 -4.9173002 243
286 -4.5984998 -4.9436002 303
287 -4.5896001 -4.9106002 10
288 -4.5956998 -4.9556999 142
289 -4.6135998 -4.9670000 249
290 -4.6118002 -4.9460001 157
291 -4.6307998 -4.8808999 21
292 -4.5869002 -4.9780998 141
293 -4.5486002 -4.8958998 298
294 -4.5921998 -4.9559999 320
295 -4.5801001 -4.8813000 62
296 -4.6027002 -4.9464998 214
297 -4.5584002 -4.9073000 55
298 -4.5567002 -4.8982000 233
299 -4.5743999 -4.9362001 259
300 -4.5611000 -4.9359002 261
301 -4.5627999 -4.8079000 206
302 -4.5895000 -4.9071002 130
303 -4.5542998 -4.9719000 276
304 -4.6125002 -4.9534998 314
305 -4.6083002 -4.9228001 295
306 -4.5247998 -4.9358001 85
307 -4.5914998 -4.8740001 5
308 -4.6100998 -4.9461999 195
309 -4.5465999 -4.9144001 101
310 -4.5580001 -4.9101000 308
311 -4.5907001 -4.8902998 305
312 -4.5890999 -4.9337001 149
313 -4.6104002 -4.8483000 229
314 -4.5897002 -4.8625998 15
315 -4.5633998 -4.8846998 205
316 -4.5513000 -4.9520998 161
317 -4.5816002 -4.9106998 346
318 -4.5971999 -4.9541001 102
319 -4.5896001 -4.9475999 188
320 -4.5829000 -4.9661002 321
321 -4.5984998 -4.9042001 338
322 -4.5901999 -4.8882999 73
323 -4.5788002 -4.9390998 106
324 -4.5795002 -4.9115000 42
325 -4.4935002 -4.9092999 202
326 -4.5608001 -4.9487000 282
327 -4.5728998 -4.9155002 122
328 -4.5860000 -4.9563999 254
329 -4.5924001 -4.9573998 61
330 -4.5990000 -4.9043999 323
331 -4.5303998 -4.9526000 50
332 -4.5648999 -4.8783998 281
333 -4.5419002 -4.9422998 329
334 -4.6094999 -4.9140000 174
335 -4.5630002 -4.9064002 279
336 -4.5647998 -4.9243999 296
337 -4.5033998 -4.9443998 325
338 -4.5577998 -4.9179001 318
339 -4.6275001 -4.9626999 18
340 -4.6149001 -4.9664998 236
341 -4.5876999 -4.9148998 167
342 -4.5545998 -4.9366002 212
343 -4.5939999 -4.9201002 291
344 -4.5372000 -4.9179001 72
345 -4.5834999 -4.9217000 148
346 -4.5753999 -4.9022999 315
347 -4.5882001 -4.8944001 197
348 -4.5549002 -4.9008999 49
349 -4.5686998 -4.9422002 6
350 -4.6082001 -4.9166999 44
