# Supplementary material for: Gap variability upon packing in organic photovoltaics
Source: PLoS One. 2020 Jun 16;15(6):e0234115. doi: 10.1371/journal.pone.0234115 (PMC7297352; doi:10.1371/journal.pone.0234115)
Supplement: S4 File — (TXT) [file pone.0234115.s004.txt]

# order  energy (eV)  configuration
1 -34401.795578999998 239
2 -34401.011835999998 126
3 -34400.896409000001 154
4 -34400.857730000003 14
5 -34400.569714999998 228
6 -34400.549911000002 301
7 -34400.518046999998 332
8 -34400.497410999997 103
9 -34400.478318000001 194
10 -34400.473475999999 127
11 -34400.454030000001 118
12 -34400.430587000003 231
13 -34400.416295000003 48
14 -34400.410315000001 68
15 -34400.394496000001 30
16 -34400.387940000001 302
17 -34400.385778999997 218
18 -34400.378503000000 138
19 -34400.376902999997 182
20 -34400.366520000003 200
21 -34400.361590000000 235
22 -34400.358538000000 58
23 -34400.355534000002 190
24 -34400.344384000004 257
25 -34400.342395000000 268
26 -34400.330321000001 20
27 -34400.320588000002 98
28 -34400.320161000003 92
29 -34400.317145000001 183
30 -34400.310056000002 172
31 -34400.306861999998 292
32 -34400.292509999999 165
33 -34400.281476999997 348
34 -34400.277548999999 339
35 -34400.275651999997 226
36 -34400.275200999997 45
37 -34400.271651000003 238
38 -34400.266799999998 313
39 -34400.262466000000 19
40 -34400.258952999997 283
41 -34400.255904999998 271
42 -34400.255535999997 264
43 -34400.255461000001 160
44 -34400.251542999998 186
45 -34400.251171999997 132
46 -34400.246843000001 173
47 -34400.237254000000 140
48 -34400.235251999999 4
49 -34400.232806000000 241
50 -34400.226855000001 304
51 -34400.219690999998 175
52 -34400.216409000001 327
53 -34400.213954999999 131
54 -34400.211707000002 248
55 -34400.209187000000 187
56 -34400.203035999999 96
57 -34400.201651000003 163
58 -34400.201504999997 232
59 -34400.198076000001 146
60 -34400.195030000003 192
61 -34400.193482000002 244
62 -34400.192740999999 136
63 -34400.189167999997 272
64 -34400.183976000000 22
65 -34400.183739000000 178
66 -34400.183503000000 311
67 -34400.181602999997 330
68 -34400.180646000001 273
69 -34400.178531999998 105
70 -34400.172124999997 274
71 -34400.162007999999 221
72 -34400.159148999999 309
73 -34400.158523999999 253
74 -34400.158202999999 27
75 -34400.158199999998 151
76 -34400.156388000003 9
77 -34400.153462000002 70
78 -34400.153014000003 340
79 -34400.150884000002 278
80 -34400.144817000000 293
81 -34400.142370000001 12
82 -34400.141369999998 255
83 -34400.140753000000 317
84 -34400.140364999999 65
85 -34400.137477999997 115
86 -34400.134501000000 289
87 -34400.132451999998 260
88 -34400.130841999999 16
89 -34400.128752999997 210
90 -34400.128241999999 326
91 -34400.127839000001 51
92 -34400.127007000003 180
93 -34400.126668999997 265
94 -34400.124806000000 145
95 -34400.119278999999 171
96 -34400.116676999998 196
97 -34400.112062000000 36
98 -34400.111423000002 224
99 -34400.111357000002 290
100 -34400.110239000001 270
101 -34400.107504000000 152
102 -34400.106982999998 266
103 -34400.104672000001 312
104 -34400.101675999998 299
105 -34400.101281000003 23
106 -34400.100358999996 342
107 -34400.100125999998 240
108 -34400.099961000000 300
109 -34400.099666000002 159
110 -34400.099231000000 349
111 -34400.098983000003 242
112 -34400.098911000001 181
113 -34400.098829000002 128
114 -34400.098075000002 41
115 -34400.097886000003 32
116 -34400.097031999998 344
117 -34400.088965000003 123
118 -34400.088054000000 168
119 -34400.081603999999 147
120 -34400.079055000002 258
121 -34400.077086999998 113
122 -34400.072282000001 211
123 -34400.071426000002 107
124 -34400.070615999997 69
125 -34400.068770999998 56
126 -34400.061929000003 38
127 -34400.061700999999 63
128 -34400.060774999998 117
129 -34400.059354999998 219
130 -34400.059289999997 28
131 -34400.057586000003 78
132 -34400.055862000001 124
133 -34400.053034999997 156
134 -34400.051555999999 284
135 -34400.051420999996 336
136 -34400.050157999998 133
137 -34400.048378000000 66
138 -34400.048367000003 111
139 -34400.047277999998 75
140 -34400.046919000000 162
141 -34400.046460999998 81
142 -34400.046196000003 155
143 -34400.044499000003 285
144 -34400.042488999999 143
145 -34400.042398999998 207
146 -34400.039077000001 91
147 -34400.038572999998 57
148 -34400.036977999996 347
149 -34400.034239000001 112
150 -34400.034139000003 158
151 -34400.033743000000 139
152 -34400.032318999998 120
153 -34400.031063000002 76
154 -34400.030613000003 114
155 -34400.029348999997 67
156 -34400.029173000003 269
157 -34400.028966999998 87
158 -34400.028449999998 90
159 -34400.027978999999 256
160 -34400.027564000004 89
161 -34400.026575000004 217
162 -34400.026034000002 29
163 -34400.024689999998 220
164 -34400.021309999996 25
165 -34400.017810999998 199
166 -34400.017541000001 176
167 -34400.016807000000 262
168 -34400.015907000001 129
169 -34400.013682999997 208
170 -34400.012911999998 82
171 -34400.012891999999 177
172 -34400.012662000001 52
173 -34400.010845999997 245
174 -34400.010348000003 31
175 -34400.009086999999 110
176 -34400.008859000001 337
177 -34400.008129000002 209
178 -34400.008080000000 341
179 -34400.007817999998 335
180 -34400.007703000003 35
181 -34400.002632999996 237
182 -34400.002445999999 189
183 -34400.002079999998 193
184 -34400.002019000000 198
185 -34400.000435000002 275
186 -34400.000195000001 204
187 -34399.999384000002 216
188 -34399.999177999998 294
189 -34399.998800000001 74
190 -34399.994111000000 95
191 -34399.991072999997 250
192 -34399.990029000001 322
193 -34399.989004000003 350
194 -34399.988871000001 144
195 -34399.988323999998 3
196 -34399.985409000001 333
197 -34399.985135000003 39
198 -34399.984350999999 119
199 -34399.983765999998 43
200 -34399.983291999997 60
201 -34399.983210999999 191
202 -34399.982617000001 86
203 -34399.981973000002 179
204 -34399.980981000001 334
205 -34399.980645000003 33
206 -34399.979725999998 251
207 -34399.978719999999 328
208 -34399.977212999998 166
209 -34399.976820000003 34
210 -34399.975195999999 109
211 -34399.973821000000 46
212 -34399.973446999997 246
213 -34399.973215999999 252
214 -34399.972564000003 11
215 -34399.969611000000 108
216 -34399.968924000001 94
217 -34399.968145999999 280
218 -34399.968055999998 64
219 -34399.967644999997 153
220 -34399.967253000003 331
221 -34399.967209000002 169
222 -34399.965341000003 47
223 -34399.964461000003 227
224 -34399.961745000001 134
225 -34399.961266999999 59
226 -34399.959357000000 316
227 -34399.959185000000 121
228 -34399.957929999997 319
229 -34399.957754000003 83
230 -34399.957638000000 170
231 -34399.956256999998 71
232 -34399.955904000002 53
233 -34399.955727000000 287
234 -34399.954196999999 306
235 -34399.952213999997 17
236 -34399.950648999999 201
237 -34399.950407999997 215
238 -34399.949966000000 263
239 -34399.947931000002 13
240 -34399.946592000000 223
241 -34399.944079000001 137
242 -34399.943895999997 345
243 -34399.941151999999 2
244 -34399.939490999997 37
245 -34399.939293000003 100
246 -34399.939268000002 150
247 -34399.936024000002 307
248 -34399.935661000003 324
249 -34399.933152999998 185
250 -34399.932585000002 8
251 -34399.932414000003 54
252 -34399.931812000003 184
253 -34399.931109999998 79
254 -34399.928391000001 24
255 -34399.926159000002 213
256 -34399.924571000003 1
257 -34399.921023000003 40
258 -34399.920226000002 97
259 -34399.920222000001 93
260 -34399.920062999998 267
261 -34399.916686999997 247
262 -34399.916343999997 286
263 -34399.916124000003 234
264 -34399.915711000001 88
265 -34399.914273000002 310
266 -34399.913739000003 343
267 -34399.912956000000 164
268 -34399.911144999998 7
269 -34399.910053000000 26
270 -34399.905996000001 222
271 -34399.903357000003 104
272 -34399.901409999999 277
273 -34399.901370000000 230
274 -34399.899388999998 125
275 -34399.898409000001 203
276 -34399.897083999997 99
277 -34399.895777999998 288
278 -34399.894192000000 80
279 -34399.894064000000 135
280 -34399.890693000001 77
281 -34399.889690000004 225
282 -34399.885370000004 116
283 -34399.885086000002 297
284 -34399.884084999998 84
285 -34399.876870000000 243
286 -34399.876019000003 303
287 -34399.875893999997 10
288 -34399.874570000000 142
289 -34399.874250000001 249
290 -34399.872176999997 157
291 -34399.869499000000 21
292 -34399.868966000002 141
293 -34399.866319000001 298
294 -34399.865469999997 320
295 -34399.864796000002 62
296 -34399.863103999996 214
297 -34399.862820000002 55
298 -34399.861282999998 233
299 -34399.860306000002 259
300 -34399.857059000002 261
301 -34399.856933000003 206
302 -34399.852580999999 130
303 -34399.850781000001 276
304 -34399.850272000003 314
305 -34399.848661000004 295
306 -34399.844138000000 85
307 -34399.842684000003 5
308 -34399.842293000002 195
309 -34399.841293999998 101
310 -34399.840611000000 308
311 -34399.837741000003 305
312 -34399.833622999999 149
313 -34399.833576999998 229
314 -34399.832026999997 15
315 -34399.831642999998 205
316 -34399.826851999998 161
317 -34399.826612999997 346
318 -34399.826094999997 102
319 -34399.824830999998 188
320 -34399.823628999999 321
321 -34399.822997000003 338
322 -34399.822526000004 73
323 -34399.819777999997 106
324 -34399.817215000003 42
325 -34399.814531000004 202
326 -34399.811951000003 282
327 -34399.811418999998 122
328 -34399.810728999997 254
329 -34399.805146999999 61
330 -34399.800910999998 323
331 -34399.787500999999 50
332 -34399.783372999998 281
333 -34399.778997000001 329
334 -34399.777579000001 174
335 -34399.773520000002 279
336 -34399.772438000000 296
337 -34399.770015000002 325
338 -34399.752829999998 318
339 -34399.751012000001 18
340 -34399.749473000003 236
341 -34399.745992999997 167
342 -34399.739483999998 212
343 -34399.735540000001 291
344 -34399.727862000000 72
345 -34399.724335999999 148
346 -34399.718685000000 315
347 -34399.717163000001 197
348 -34399.717012000001 49
349 -34399.702222000000 6
350 -34399.662753999997 44
