# Supplementary material for: Gap variability upon packing in organic photovoltaics
Source: PLoS One. 2020 Jun 16;15(6):e0234115. doi: 10.1371/journal.pone.0234115 (PMC7297352; doi:10.1371/journal.pone.0234115)
Supplement: S5 File — (TXT) [file pone.0234115.s005.txt]

 Configuration number 1:

   75.498466       0.0000000       0.0000000    
   0.0000000       86.103798       0.0000000    
   0.0000000       0.0000000       51.488247    
         286
           4          16  -32.331238       27.232534      -16.484076    
           1           6  -33.643253       29.834555      -17.931414    
           1           6  -32.240360       32.002361      -17.537300    
           1           6  -30.073923       31.561802      -16.033436    
           1           6  -29.806761       29.047411      -15.283354    
           1           6  -27.821310       27.964348      -13.736064    
           1           6  -25.829742       29.438042      -12.620120    
           1           6  -23.801640       28.262590      -11.190812    
           1           6  -23.698757       25.596470      -10.673539    
           1           6  -27.632013       25.373339      -13.249260    
           1           6  -25.722187       24.230247      -11.726132    
           5           7  -25.610115       32.027630      -12.823403    
           4          16  -22.970985       32.794418      -11.275950    
           5           7  -22.023857       29.945107      -10.305238    
           3           8  -29.402563       23.788548      -14.302254    
           3           8  -25.847658       21.671144      -11.398415    
           1           6  -28.394539       22.354240      -16.403893    
           2           1  -27.703438       23.669100      -17.881033    
           2           1  -29.977283       21.218418      -17.148151    
           2           1  -26.842304       21.112024      -15.751692    
           1           6  -28.087507       20.756008      -10.126865    
           2           1  -28.762119       22.184673      -8.7544394    
           2           1  -27.510363       19.025753      -9.1119490    
           2           1  -29.611044       20.321095      -11.489292    
           1           6  -21.695757       24.455341      -9.1859245    
           1           6  -21.561184       21.962814      -8.3002329    
           1           6  -19.336660       21.411154      -6.9776211    
           1           6  -17.659521       23.450327      -6.8134065    
           4          16  -18.976490       26.140205      -8.2613897    
           1           6  -15.151136       23.420237      -5.7167697    
           1           6  -13.604598       25.573757      -5.5401196    
           1           6  -11.108367       25.566168      -4.5117817    
           1           6  -13.978157       21.138187      -4.8017035    
           1           6  -11.416561       21.128096      -3.8164895    
           1           6  -9.9122066       23.377638      -3.6115475    
           3           8  -14.615302       27.826601      -6.2999206    
           1           6  -13.242547       29.198212      -8.2284737    
           2           1  -12.028359       27.891443      -9.3212004    
           2           1  -12.061815       30.688232      -7.3664722    
           2           1  -14.690595       30.036573      -9.4779081    
           3           8  -9.8938665       27.860262      -4.3803878    
           1           6  -10.691216       29.320694      -2.2159553    
           2           1  -12.753216       29.683449      -2.2998056    
           2           1  -9.6374149       31.120310      -2.3006632    
           2           1  -10.203871       28.296412     -0.45412427    
           5           7  -15.087996       18.778170      -4.8259988    
           4          16  -12.942610       16.789795      -3.6534102    
           5           7  -10.562950       18.779818      -3.0875959    
           1           6  -7.4247589       23.393757      -2.4631305    
           1           6  -5.5874367       25.292637      -2.6118309    
           1           6  -3.4211380       24.792101      -1.1710486    
           1           6  -3.5225413       22.492350      0.13507840    
           4          16  -6.3692913       20.912342     -0.52455020    
           1           6  -1.5852712       21.434231       1.7509160    
           1           6  0.59180176       22.856775       2.5463974    
           1           6   2.6190977       21.696648       3.9862969    
           1           6   2.5769715       19.093901       4.7764502    
           1           6  0.35395506       17.810181       4.0921364    
           1           6  -1.6168071       18.935383       2.6286623    
           3           8  -3.6736834       17.459549       2.0400112    
           1           6  -3.1410334       15.591327      0.11250532    
           2           1  -2.3839035       16.539509      -1.5955747    
           2           1  -4.9699340       14.695880     -0.33527064    
           2           1  -1.7721370       14.185409      0.83629704    
           3           8  5.51421531E-02   15.314806       4.7307763    
           1           6  -1.7667490       14.912385       6.7265682    
           2           1  -1.7991791       12.852907       7.0680528    
           2           1  -3.6655025       15.573394       6.1458049    
           2           1  -1.1449555       15.914008       8.4601851    
           5           7  0.96898800       25.387875       2.0437922    
           4          16   3.7447443       26.120459       3.3466821    
           5           7   4.5570402       23.332769       4.5771694    
           1           6   4.6476116       17.932610       6.1600442    
           1           6   4.7918558       15.486363       7.1751633    
           1           6   7.1070752       14.947328       8.3564510    
           1           6   8.8395929       16.938908       8.2500362    
           4          16   7.5225682       19.529116       6.6445503    
           1           6   11.370460       16.998493       9.3179522    
           1           6   13.113799       18.907665       8.7284746    
           1           6   15.655883       18.942099       9.6779156    
           1           6   16.484158       17.191854       11.423772    
           1           6   14.764239       15.294347       12.187317    
           1           6   12.250710       15.132305       11.103011    
           5           7   10.851336       13.131685       12.021417    
           5           7   15.331059       13.436149       13.937717    
           4          16   12.726352       11.659963       14.095359    
           3           8   17.312826       20.781952       8.9037580    
           1           6   17.932215       20.669544       6.2499118    
           3           8   12.360970       20.777697       7.1005144    
           1           6   12.278799       23.275133       8.2137423    
           2           1   11.391449       24.501291       6.7796383    
           2           1   14.207856       23.943935       8.6696253    
           2           1   11.090792       23.236904       9.9393730    
           2           1   19.342667       22.172421       5.9339390    
           2           1   16.241531       20.988850       5.0595102    
           2           1   18.778868       18.804102       5.8012738    
           2           1  -28.720623       33.017338      -15.477211    
           2           1  -35.401474       29.640326      -19.002340    
           2           1  -32.752525       33.855419      -18.303871    
           2           1  -18.916630       19.561884      -6.1670742    
           2           1  -23.043182       20.572601      -8.6319056    
           2           1  -1.7919103       26.057005      -1.0699441    
           2           1  -5.8225203       26.982388      -3.7736666    
           2           1   3.2623956       14.113057       7.0237975    
           2           1   7.5418129       13.143280       9.2651606    
           2           1   18.426588       17.250772       12.142426    
           4          16   5.3742280      -9.3086643       2.5703793    
           1           6   2.1707201      -9.8015795       1.9389749    
           1           6   1.4486616      -12.358274       1.9159589    
           1           6   3.5064015      -13.937391       2.3953509    
           1           6   5.8071871      -12.584002       2.7937582    
           1           6  8.77963752E-02  -8.3144398       1.0883199    
           1           6  -1.9239969      -9.9499159      0.43376535    
           1           6  -1.1920189      -12.709711      0.83703911    
           4          16 -0.58098227      -5.1584792      0.67992765    
           1           6  -3.6551838      -5.9765453     -0.42827752    
           1           6  -4.0224624      -8.6388893     -0.41612804    
           1           6   7.8952351      -14.199174       3.0396357    
           1           6   7.1455879      -16.737293       2.7862899    
           4          16   3.9280040      -17.207310       2.3208842    
           1           6   10.770947      -13.960862       2.9348218    
           1           6   11.497149      -16.750254       2.6746929    
           1           6   9.3237371      -18.294807       2.6207142    
           1           6   13.696895      -18.172386       2.6057367    
           1           6   13.219054      -20.817822       2.4553235    
           4          16   9.9163713      -21.469372       2.3676744    
           1           6   12.066118      -12.955493       5.2996097    
           1           6   10.839766      -12.841990       7.6421857    
           1           6   12.184125      -12.127180       9.8047600    
           1           6   14.764959      -11.509656       9.6969366    
           1           6   15.964434      -11.609955       7.3319988    
           1           6   14.638219      -12.335112       5.1663952    
           1           6   11.296046      -12.368578      0.57794881    
           1           6   11.675035      -9.7533922      0.79903877    
           1           6   11.891032      -8.2512827      -1.3615404    
           1           6   11.687733      -9.3044538      -3.7876301    
           1           6   11.261749      -11.914780      -3.9853144    
           1           6   11.069942      -13.438624      -1.8327799    
           1           6  -3.0832896      -14.047450       2.5439770    
           1           6  -5.4181371      -14.773854       1.5092779    
           1           6  -7.1145926      -16.213951       2.9170997    
           1           6  -6.5477877      -16.951952       5.4078989    
           1           6  -4.2660890      -16.119652       6.4620218    
           1           6  -2.5375619      -14.690063       5.0469260    
           1           6 -0.78989619      -14.181942      -1.6391929    
           1           6  -1.0594562      -16.821911      -1.6700280    
           1           6 -0.51225591      -18.190809      -3.8600104    
           1           6  0.34298825      -16.979053      -6.0600348    
           1           6  0.66155213      -14.347693      -5.9920864    
           1           6  0.10702129      -12.959226      -3.8084414    
           1           6  -5.6001558      -4.3594379      -1.2694042    
           1           6  -5.7906446      -1.7462455      -1.4513625    
           1           6  -3.8505616      7.66801313E-02 -0.60278493    
           1           6  -4.9443564       2.6307583     -0.98016411    
           1           6  -7.3842745       2.3986237      -2.0357993    
           1           6  -7.9533672     -0.32542515      -2.3766501    
           1           6  -3.8531959       4.9593964     -0.43463203    
           1           6  -5.2591267       7.1426501     -0.95685124    
           1           6  -7.6852798       6.9434652      -2.0133109    
           1           6  -8.7741146       4.5899444      -2.5733585    
           1           6  -10.171203      -1.2599171      -3.4414005    
           1           6  -12.196107      0.32575554      -4.2288842    
           5           7  -13.946091       1.5876757      -4.9012246    
           1           6  -10.663016      -3.8711534      -3.8684485    
           5           7  -11.151746      -6.0439553      -4.2658443    
           3           8  -1.7396941     -0.39693409      0.26939061    
           1           6   15.209761      -22.582281       2.6246016    
           1           6   15.220619      -25.211859       2.6807158    
           1           6   17.362343      -26.845739       3.2360473    
           1           6   16.474407      -29.500505       3.0612562    
           1           6   13.881888      -29.483250       2.4418843    
           1           6   12.998219      -26.840429       2.2158706    
           3           8   10.815825      -26.183962       1.7107512    
           1           6   17.710056      -31.826578       3.3485305    
           1           6   16.302429      -34.051182       3.0193167    
           1           6   13.719391      -33.996380       2.4167132    
           1           6   12.479433      -31.678839       2.1137738    
           1           6   19.805700      -26.146118       3.9217429    
           1           6   20.667152      -23.597107       3.9818172    
           5           7   21.439753      -21.471378       4.0168033    
           1           6   21.673069      -27.922626       4.6939116    
           5           7   23.279312      -29.347519       5.4011784    
           1           6   16.152420      -10.796613       12.098318    
           1           6   19.000282      -10.399419       11.825880    
           1           6   20.353550      -10.083138       14.368807    
           1           6   19.471523      -7.8501525       15.984390    
           1           6   19.779091      -5.2777309       14.703151    
           1           6   19.140337      -3.1034808       16.494989    
           1           6   11.885599      -7.6386957      -6.0898390    
           1           6   9.7999020      -5.6268077      -6.2054682    
           1           6   9.9798908      -3.9867718      -8.5714579    
           1           6   8.1107874      -1.7887053      -8.5697279    
           1           6   8.2094135     -0.23411661      -11.000050    
           1           6   6.4311724       2.0384312      -10.930021    
           1           6  -8.3492813      -18.634998       6.8398328    
           1           6  -10.902719      -17.386543       7.4168878    
           1           6  -12.754975      -19.219700       8.6569214    
           1           6  -15.312051      -18.025633       9.2572355    
           1           6  -17.183119      -19.905115       10.401210    
           1           6  -19.735466      -18.703007       11.019218    
           1           6  0.93339616      -18.519680      -8.3827705    
           1           6   3.2525659      -20.225327      -8.0230751    
           1           6   3.7070673      -21.960337      -10.283487    
           1           6   5.8570828      -23.836206      -9.8637352    
           1           6   6.2530050      -25.611061      -12.106312    
           1           6   8.3320150      -27.553741      -11.618279    
           2           1  -5.8102570      -9.4820824      -1.0416694    
           2           1   15.629725      -17.429033       2.7075241    
           2           1   17.043131      -21.632441       2.8156631    
           2           1  -7.2647190      -5.4490743      -1.8598578    
           2           1  -10.662872       4.5260563      -3.4097815    
           2           1  -8.7680807       8.6669283      -2.4194133    
           2           1  -4.4681292       9.0169439     -0.54750460    
           2           1  -1.9477695       5.0375886      0.38189310    
           2           1   10.465355      -31.550409       1.6333189    
           2           1   12.677311      -35.773388       2.1793664    
           2           1   17.258766      -35.879971       3.2365782    
           2           1   19.720316      -31.968431       3.8062394    
           2           1   15.620898      -12.395785       3.3368034    
           2           1   17.970879      -11.129187       7.1483297    
           2           1   11.204558      -12.066374       11.636099    
           2           1   8.8286991      -13.344899       7.7872672    
           2           1   15.262146      -9.0666037       12.890436    
           2           1   15.816780      -12.313309       13.517420    
           2           1   19.384142      -8.7411222       10.595778    
           2           1   19.835119      -12.065205       10.859455    
           2           1   20.129118      -11.854116       15.474833    
           2           1   22.411232      -9.8737755       14.003902    
           2           1   17.466919      -8.1046658       16.565445    
           2           1   20.582590      -7.8443294       17.767899    
           2           1   18.549337      -5.1601701       13.006949    
           2           1   21.758917      -5.0778022       14.019682    
           2           1   17.164318      -3.2610979       17.175802    
           2           1   19.357756      -1.2407951       15.567843    
           2           1   20.391302      -3.1369176       18.173903    
           2           1   11.831741      -8.8814201       2.6764548    
           2           1   12.228477      -6.2123318      -1.1473398    
           2           1   11.082982      -12.780766      -5.8641176    
           2           1   10.722422      -15.478930      -2.0318573    
           2           1   11.814055      -8.8125973      -7.8255253    
           2           1   13.753435      -6.6760716      -6.0934973    
           2           1   9.9169941      -4.4003601      -4.5051703    
           2           1   7.9261355      -6.5756078      -6.1254063    
           2           1   11.931062      -3.2222598      -8.7390022    
           2           1   9.6619883      -5.1752138      -10.276998    
           2           1   8.5150232     -0.53547204      -6.9292240    
           2           1   6.1603303      -2.5204523      -8.2876005    
           2           1   10.178613      0.42255983      -11.320102    
           2           1   7.7238874      -1.4693569      -12.628379    
           2           1   6.4873319       3.1134334      -12.722549    
           2           1   4.4533648       1.4301759      -10.604144    
           2           1   6.9577470       3.3445661      -9.3794918    
           2           1 -0.73609895      -14.106993       5.9005628    
           2           1  -3.7923543      -16.645643       8.4141436    
           2           1  -8.8890991      -16.837721       2.0361378    
           2           1  -5.8544669      -14.318027     -0.46985075    
           2           1  -7.4630771      -19.254770       8.6362724    
           2           1  -10.584795      -15.723832       8.6596279    
           2           1  -11.911467      -19.985378       10.423568    
           2           1  -15.045703      -16.413042       10.581908    
           2           1  -16.349792      -20.729542       12.143537    
           2           1  -19.512024      -17.160366       12.417704    
           2           1  -21.071327      -20.104046       11.812037    
           2           1  -20.608606      -17.881907       9.3019581    
           2           1  -17.460648      -21.503025       9.0656223    
           2           1  -16.130993      -17.218031       7.4968181    
           2           1  -13.047157      -20.866484       7.3806596    
           2           1  -11.747602      -16.647577       5.6423197    
           2           1  -8.6935825      -20.375586       5.7098689    
           2           1  0.37327284      -10.899158      -3.7986395    
           2           1   1.3331728      -13.356861      -7.6901250    
           2           1  -1.7437263      -17.818775      1.83995217E-02
           2           1 -0.77682185      -20.252308      -3.8611884    
           2           1 -0.71909130      -19.732813      -8.8441057    
           2           1   2.9887679      -21.388914      -6.2935462    
           2           1   1.9454449      -23.034292      -10.689371    
           2           1   5.4466777      -24.979279      -8.1476374    
           2           1   4.4505482      -26.603558      -12.532145    
           2           1   7.8579550      -28.746830      -9.9623508    
           2           1   8.6081638      -28.814520      -13.263639    
           2           1   10.154176      -26.602245      -11.218705    
           2           1   6.7230263      -24.477354      -13.810433    
           2           1   7.6416059      -22.796661      -9.4677248    
           2           1   4.1008549      -20.806385      -11.996538    
           2           1   4.9433804      -19.029222      -7.6708155    
           2           1   1.2323264      -17.262205      -10.034333    

 Configuration number 2:

   73.579620       0.0000000       0.0000000    
   0.0000000       55.435646       0.0000000    
   0.0000000       0.0000000       77.819092    
         286
           4          16  0.88622469      -2.3516393       1.1297516    
           1           6   3.8148060      -1.0465347      0.57585120    
           1           6   4.1654377       1.1873511       1.8809110    
           1           6   2.0327027       1.8694758       3.3431902    
           1           6  4.60261479E-02  0.14321101       3.1745374    
           1           6  -2.4030461      0.27815166       4.4009972    
           1           6  -3.2314277       2.4200251       5.8539438    
           1           6  -5.6691771       2.4291306       7.1214023    
           1           6  -7.4448175      0.37454215       6.9728508    
           1           6  -4.1660976      -1.6891311       4.2980461    
           1           6  -6.6064029      -1.6432971       5.4503236    
           5           7  -1.8543420       4.6084824       6.2051406    
           4          16  -3.6374750       6.4715457       8.0168056    
           5           7  -6.1589627       4.6253605       8.4313173    
           3           8  -3.5416975      -3.8375013       2.9738536    
           3           8  -8.1011782      -3.7267044       5.1411943    
           1           6  -2.8356447      -5.9165597       4.5994821    
           2           1  -1.1618612      -5.3902993       5.7442989    
           2           1  -2.3498881      -7.4947181       3.3282127    
           2           1  -4.4294538      -6.4424725       5.8493705    
           1           6  -8.6985388      -4.4550548       2.5782435    
           2           1  -8.1709442      -2.9540820       1.2244154    
           2           1  -10.766919      -4.7573628       2.5129259    
           2           1  -7.6933613      -6.2193723       2.0851655    
           1           6  -9.8595953      0.40662423       8.2725325    
           1           6  -11.718549      -1.4819210       8.2607508    
           1           6  -13.810700     -0.94662273       9.7875652    
           1           6  -13.648575       1.3790489       11.037919    
           4          16  -10.820037       2.9309468       10.222990    
           1           6  -15.457149       2.4117830       12.812061    
           1           6  -15.172965       4.7823324       13.974944    
           1           6  -16.923306       5.8031836       15.754046    
           1           6  -17.701202       1.0702515       13.576435    
           1           6  -19.468246       2.1185906       15.393899    
           1           6  -19.128822       4.5563922       16.533451    
           3           8  -13.165664       6.2468944       13.251544    
           1           6  -11.442277       7.0308523       15.225609    
           2           1  -11.630925       5.7867951       16.896236    
           2           1  -11.829761       9.0081224       15.773970    
           2           1  -9.5198717       6.8531117       14.426075    
           3           8  -16.402784       8.1974630       16.618782    
           1           6  -17.271179       10.091191       14.854080    
           2           1  -16.283298       9.8789768       13.016171    
           2           1  -16.812996       11.938903       15.706530    
           2           1  -19.345915       9.9246321       14.590932    
           5           7  -18.393080      -1.2904873       12.716577    
           4          16  -21.100445      -2.0011361       14.158960    
           5           7  -21.507502      0.58929449       15.906207    
           1           6  -20.967815       5.6723547       18.224642    
           1           6  -20.645618       7.7671189       19.809479    
           1           6  -22.822374       8.4233036       21.162533    
           1           6  -24.899645       6.8594255       20.659590    
           4          16  -24.060526       4.4961405       18.480709    
           1           6  -27.383387       7.0162091       21.790642    
           1           6  -28.121826       9.0447540       23.443575    
           1           6  -30.558929       9.0536118       24.699646    
           1           6  -32.437927       7.1221271       24.337076    
           1           6  -31.708452       5.2524624       22.589729    
           1           6  -29.270950       5.1937017       21.421793    
           3           8  -28.753359       3.2435737       19.793045    
           1           6  -28.346014      0.82970566       21.021328    
           2           1  -26.878933       1.0285442       22.502644    
           2           1  -27.656275     -0.44698042       19.525461    
           2           1  -30.133593      0.12786776       21.845051    
           3           8  -33.309437       3.3008890       21.987574    
           1           6  -34.426262       3.5507770       19.508171    
           2           1  -35.650974       1.8787351       19.267668    
           2           1  -32.949535       3.5732265       18.026394    
           2           1  -35.575443       5.3031611       19.414156    
           5           7  -26.654016       11.125048       23.988886    
           4          16  -28.346422       12.890574       25.975502    
           5           7  -30.954210       11.133367       26.210070    
           1           6  -34.855465       7.1985278       25.646908    
           1           6  -36.976227       5.6547356       25.283377    
           1           6  -39.025158       6.2325630       26.873377    
           1           6  -38.531666       8.2020702       28.566319    
           4          16  -35.446068       9.3437796       28.125248    
           1           6  -40.268871       9.3246679       30.388166    
           1           6  -39.482685       10.994722       32.294697    
           1           6  -41.186913       12.101050       34.100071    
           1           6  -43.758270       11.705269       33.984829    
           1           6  -44.669197       10.086579       32.066933    
           1           6  -42.957462       8.8538542       30.314013    
           5           7  -44.170738       7.3262978       28.588118    
           5           7  -47.198296       9.5205250       31.723494    
           4          16  -47.247433       7.5296474       29.272644    
           3           8  -40.261818       13.672042       35.945820    
           1           6  -38.710117       12.402970       37.796799    
           3           8  -36.960636       11.558448       32.490837    
           1           6  -36.350445       14.165369       31.921101    
           2           1  -34.269039       14.246742       31.849339    
           2           1  -37.102345       15.440062       33.396206    
           2           1  -37.142403       14.682804       30.053427    
           2           1  -37.985287       13.905089       39.046963    
           2           1  -37.116215       11.388223       36.896248    
           2           1  -39.885281       11.059438       38.900757    
           2           1   1.9085258       3.5758095       4.4983826    
           2           1   5.1450567      -1.9910835     -0.69399822    
           2           1   5.9072604       2.3004367       1.7892109    
           2           1  -15.416842      -2.2200723       10.016912    
           2           1  -11.527459      -3.2287135       7.1876631    
           2           1  -22.913708       9.9859724       22.505821    
           2           1  -18.840412       8.7438841       20.008595    
           2           1  -37.020760       4.1281099       23.897440    
           2           1  -40.839970       5.2475376       26.802359    
           2           1  -45.041431       12.599752       35.340767    
           4          16  -2.1864915      -1.4265244       40.840565    
           1           6  -5.0604157      -2.2746091       39.450039    
           1           6  -6.1845427      -4.4360838       40.514713    
           1           6  -4.6797628      -5.4517593       42.434021    
           1           6  -2.4258862      -4.0331335       42.873447    
           1           6  -6.4362907      -1.5828460       37.232445    
           1           6  -8.4040489      -3.3522987       36.863777    
           1           6  -8.3504114      -5.4055676       38.885830    
           4          16  -6.2629542      0.69333375       34.907219    
           1           6  -8.9311533     -0.68520635       33.379341    
           1           6  -9.8015585      -2.8499210       34.709663    
           1           6 -0.82843769      -5.1926117       44.645454    
           1           6  -1.8556048      -7.5091171       45.458458    
           4          16  -4.7922087      -8.2532768       44.177288    
           1           6   1.9087015      -4.9111376       45.528107    
           1           6   2.2147944      -7.3806009       47.004810    
           1           6 -2.43459772E-02  -8.8286867       46.917164    
           1           6   4.0543213      -8.5137501       48.487812    
           1           6   3.2743483      -10.887317       49.491352    
           4          16  0.15601945      -11.669372       48.475060    
           1           6   2.4511259      -2.7509086       47.354351    
           1           6  0.52811986      -1.4528338       48.627377    
           1           6   1.1375611      0.33927479       50.476307    
           1           6   3.6606846      0.87191129       51.116573    
           1           6   5.5707803     -0.42633215       49.806755    
           1           6   4.9761534      -2.2112768       47.953926    
           1           6   3.4829910      -4.7792535       43.104549    
           1           6   4.1824746      -2.4284317       42.099079    
           1           6   5.4000297      -2.2947447       39.760357    
           1           6   5.9189677      -4.4828176       38.353836    
           1           6   5.1779904      -6.8235507       39.360081    
           1           6   3.9725928      -6.9749222       41.708340    
           1           6  -10.901156      -5.6994395       40.177879    
           1           6  -12.854459      -6.8906598       38.828518    
           1           6  -15.160069      -7.4171286       39.986816    
           1           6  -15.593024      -6.7677331       42.528042    
           1           6  -13.672890      -5.4873815       43.829845    
           1           6  -11.342009      -4.9600005       42.675411    
           1           6  -7.3902559      -7.9533305       37.859879    
           1           6  -8.1077394      -10.222449       39.030693    
           1           6  -7.0516171      -12.513071       38.249634    
           1           6  -5.2459555      -12.604453       36.309124    
           1           6  -4.5161495      -10.320166       35.174484    
           1           6  -5.5686297      -8.0189142       35.939243    
           1           6  -10.220012      0.16193557       31.201744    
           1           6  -9.9130201       2.2467411       29.637793    
           1           6  -7.9377623       4.2078509       29.901646    
           1           6  -8.6372128       6.2702379       28.130693    
           1           6  -10.845197       5.5819654       26.800211    
           1           6  -11.615706       3.0207400       27.620426    
           1           6  -7.4100795       8.5599709       27.736080    
           1           6  -8.4422798       10.232857       25.961124    
           1           6  -10.634149       9.5684166       24.620253    
           1           6  -11.857337       7.2469931       25.005947    
           1           6  -13.578996       1.6409782       26.542896    
           1           6  -15.307023       2.6562414       24.746344    
           5           7  -16.850084       3.4216571       23.279749    
           1           6  -14.022124     -0.95931268       27.073040    
           5           7  -14.418343      -3.1563697       27.428257    
           3           8  -6.0673108       4.1647081       31.291908    
           1           6   4.7582655      -12.183853       51.293087    
           1           6   4.3406830      -14.429014       52.605019    
           1           6   5.7526627      -15.411548       54.752304    
           1           6   4.5656762      -17.841625       55.516575    
           1           6   2.5775042      -18.373730       53.823524    
           1           6   2.3323200      -16.274622       51.994953    
           3           8  0.75923705      -16.157997       50.278629    
           1           6   5.0750961      -19.560213       57.471004    
           1           6   3.6024699      -21.762255       57.634792    
           1           6   1.6612340      -22.280428       55.901936    
           1           6   1.1239940      -20.557941       53.964127    
           1           6   7.8253822      -14.332976       55.968216    
           1           6   9.0296783      -12.068852       55.148247    
           5           7   10.089202      -10.183784       54.480400    
           1           6   8.9250402      -15.414883       58.175102    
           5           7   9.8312225      -16.294706       60.051304    
           1           6   4.2413802       2.7896683       53.162266    
           1           6   6.9911656       2.8540490       54.051811    
           1           6   7.3772583       4.4697757       56.424904    
           1           6   6.5444694       7.2324495       56.197247    
           1           6   7.8777685       8.7231483       54.112358    
           1           6   7.1975751       11.530499       54.209560    
           1           6   7.1920090      -4.2723503       35.813168    
           1           6   5.5809999      -2.8306570       33.876713    
           1           6   6.8856573      -2.5636337       31.316032    
           1           6   5.4118872     -0.89749551       29.477087    
           1           6   6.6811666     -0.65870571       26.896002    
           1           6   5.2613325       1.1330005       25.130959    
           1           6  -18.037991      -7.5216341       43.790070    
           1           6  -20.389658      -6.2418504       42.674637    
           1           6  -22.837210      -7.2141976       43.861687    
           1           6  -25.201336      -5.9548564       42.785408    
           1           6  -27.648788      -6.9578762       43.943604    
           1           6  -29.996811      -5.6864481       42.843872    
           1           6  -4.1232495      -15.100367       35.520172    
           1           6  -2.4659321      -16.294252       37.578728    
           1           6  -1.4945846      -18.909964       36.835587    
           1           6 -5.60321249E-02  -20.213762       38.968903    
           1           6  0.89293373      -22.850655       38.271629    
           1           6   2.1943567      -24.158039       40.492950    
           2           1  -11.418345      -3.9538395       34.027504    
           2           1   5.9108529      -7.7059145       48.933784    
           2           1   6.4911280      -11.132395       51.748772    
           2           1  -11.829824      -1.0749608       30.766987    
           2           1  -13.559537       6.8012524       23.916376    
           2           1  -11.421092       10.893293       23.232805    
           2           1  -7.5425386       12.067662       25.608175    
           2           1  -5.6908722       9.0057716       28.807268    
           2           1 -0.38249815      -20.881893       52.573563    
           2           1  0.56544560      -24.034523       56.074047    
           2           1   3.9974506      -23.115950       59.159271    
           2           1   6.5657544      -19.252968       58.867702    
           2           1   6.5088787      -3.1870704       46.945507    
           2           1   7.5668020     -6.80050105E-02   50.233147    
           2           1 -0.39319396       1.3348320       51.467136    
           2           1  -1.4609867      -1.8698246       48.191849    
           2           1   3.6676607       4.6912198       52.473267    
           2           1   3.0053275       2.3884907       54.816635    
           2           1   8.2318602       3.5495441       52.507759    
           2           1   7.6154814      0.89618289       54.488743    
           2           1   6.3390474       3.5772958       58.016407    
           2           1   9.4105635       4.4191318       56.944214    
           2           1   4.4666538       7.3462114       55.910866    
           2           1   6.9199343       8.1786966       58.033024    
           2           1   7.3762579       7.9489360       52.225365    
           2           1   9.9555111       8.4898500       54.324108    
           2           1   5.1402898       11.800323       53.915508    
           2           1   8.2086067       12.626574       52.743965    
           2           1   7.6881423       12.347321       56.076622    
           2           1   3.7993813     -0.68543541       43.161133    
           2           1   5.9714937     -0.43966126       39.022987    
           2           1   5.5631423      -8.5624094       38.289314    
           2           1   3.3901594      -8.8229733       42.459278    
           2           1   7.6375747      -6.1865301       35.078499    
           2           1   9.0266724      -3.2731595       36.039394    
           2           1   5.1466436     -0.91498256       34.624050    
           2           1   3.7345233      -3.8100624       33.650349    
           2           1   8.8010817      -1.7424192       31.599689    
           2           1   7.1733761      -4.4639072       30.465149    
           2           1   5.1826615       1.0197883       30.310368    
           2           1   3.4723315      -1.6696649       29.225243    
           2           1   8.6513014      2.51818728E-02   27.150042    
           2           1   6.8195643      -2.5604196       26.016539    
           2           1   6.1808543       1.2519226       23.257046    
           2           1   3.2886851      0.49144384       24.843462    
           2           1   5.1888828       3.0667543       25.935509    
           2           1  -9.8485088      -3.9898918       43.745846    
           2           1  -13.974289      -4.9329996       45.809696    
           2           1  -16.628925      -8.4169159       38.910675    
           2           1  -12.515100      -7.5366783       36.884594    
           2           1  -17.934252      -7.1032257       45.842518    
           2           1  -20.230803      -4.1672568       42.951439    
           2           1  -22.775429      -6.9101501       45.941242    
           2           1  -25.090441      -3.8782554       43.092503    
           2           1  -27.602922      -6.6763802       46.025585    
           2           1  -29.988297      -3.6294773       43.238647    
           2           1  -31.746582      -6.4890671       43.659496    
           2           1  -30.078861      -5.9377275       40.764938    
           2           1  -27.761271      -9.0304222       43.623989    
           2           1  -25.258272      -6.2431693       40.702785    
           2           1  -22.970982      -9.2938709       43.568558    
           2           1  -20.451832      -6.5618324       40.601307    
           2           1  -18.266577      -9.6055431       43.616608    
           2           1  -4.9592443      -6.2535105       35.029545    
           2           1  -3.1110160      -10.338501       33.643970    
           2           1  -9.5306988      -10.212728       40.543560    
           2           1  -7.6681395      -14.271215       39.169861    
           2           1  -5.6754074      -16.436251       35.049797    
           2           1  -3.5759914      -16.451805       39.354740    
           2           1  -3.1304543      -20.111631       36.282795    
           2           1  -1.3140092      -20.364088       40.647301    
           2           1 -0.72043246      -24.023857       37.614323    
           2           1  0.86580521      -24.384132       42.096100    
           2           1   2.9004881      -26.053801       39.966358    
           2           1   3.8188510      -23.025936       41.172005    
           2           1   2.2222397      -22.708467       36.652199    
           2           1   1.5766832      -19.024914       39.557041    
           2           1 -0.26570675      -18.757328       35.134872    
           2           1 -0.85496229      -15.012146       38.000832    
           2           1  -2.9917283      -14.853818       33.773331    

 Configuration number 3:

   83.826843       0.0000000       0.0000000    
   0.0000000       59.883812       0.0000000    
   0.0000000       0.0000000       65.024857    
         286
           4          16  0.99620855      -2.5807498       1.2046539    
           1           6   3.9124522      -1.2770344      0.57836711    
           1           6   4.2434874       1.0253276       1.7655581    
           1           6   2.1140478       1.7486366       3.2119863    
           1           6  0.14145419     -2.37166299E-03   3.1377256    
           1           6  -2.3086882      0.18482630       4.3561101    
           1           6  -3.0651593       2.3220463       5.8546839    
           1           6  -5.5303640       2.4336321       7.0622439    
           1           6  -7.4037881      0.47985387       6.7899957    
           1           6  -4.1424050      -1.7146493       4.2004752    
           1           6  -6.6091743      -1.5636833       5.2790346    
           5           7  -1.5686156       4.4037528       6.3269906    
           4          16  -3.2816606       6.3054419       8.1659927    
           5           7  -5.9260044       4.6118097       8.4410887    
           3           8  -3.5547347      -3.8791506       2.8871250    
           3           8  -8.1950798      -3.5720468       4.9025683    
           1           6  -3.0351107      -6.0167918       4.5082045    
           2           1  -1.4807417      -5.5456920       5.8311234    
           2           1  -2.4373388      -7.5606031       3.2413027    
           2           1  -4.7541976      -6.5643835       5.5681562    
           1           6  -8.8295698      -4.1422925       2.3063145    
           2           1  -9.0009098      -2.3769395       1.1952529    
           2           1  -10.676982      -5.1089401       2.3744128    
           2           1  -7.3940988      -5.3782773       1.4297206    
           1           6  -9.8740358      0.60471720       7.9767857    
           1           6  -11.877382      -1.1078885       7.6989193    
           1           6  -13.993441     -0.54502469       9.1812038    
           1           6  -13.704329       1.6164373       10.673103    
           4          16  -10.742105       3.0217502       10.100632    
           1           6  -15.470801       2.5381870       12.547513    
           1           6  -15.156564       4.8384328       13.837964    
           1           6  -16.859201       5.7516379       15.718751    
           1           6  -17.653559       1.1049546       13.330657    
           1           6  -19.335007       2.0060546       15.303603    
           1           6  -19.012833       4.4175591       16.510002    
           3           8  -13.195603       6.3511863       13.106553    
           1           6  -11.427908       7.1656175       15.025796    
           2           1  -11.461370       5.8522906       16.651976    
           2           1  -11.884138       9.0972071       15.674065    
           2           1  -9.5478563       7.1250691       14.117018    
           3           8  -16.326509       8.1055117       16.682011    
           1           6  -17.273325       10.096496       15.069316    
           2           1  -16.389051       9.9778366       13.173160    
           2           1  -16.761005       11.895739       15.993587    
           2           1  -19.357866       9.9510250       14.904428    
           5           7  -18.320204      -1.2407246       12.395016    
           4          16  -20.882534      -2.1269622       14.003963    
           5           7  -21.258604      0.35614869       15.911550    
           1           6  -20.837610       5.4410410       18.278114    
           1           6  -20.487577       7.4556227       19.955311    
           1           6  -22.684282       8.1356392       21.272173    
           1           6  -24.794380       6.6588125       20.658333    
           4          16  -23.968380       4.3290915       18.442352    
           1           6  -27.306789       6.8964648       21.724436    
           1           6  -28.036949       9.0487032       23.218735    
           1           6  -30.407816       9.0987453       24.587996    
           1           6  -32.265759       7.1231632       24.407421    
           1           6  -31.614412       5.1940079       22.701042    
           1           6  -29.203821       5.0597229       21.479525    
           3           8  -28.723267       3.0170019       19.951748    
           1           6  -28.402740      0.65343267       21.286144    
           2           1  -26.874851      0.84857756       22.704960    
           2           1  -27.840790     -0.73250008       19.833698    
           2           1  -30.191919      8.55461732E-02   22.208021    
           3           8  -33.298676       3.2730033       22.245777    
           1           6  -34.362339       3.3409653       19.730494    
           2           1  -35.722134       1.7608885       19.638031    
           2           1  -32.869030       3.0991099       18.285231    
           2           1  -35.373543       5.1540952       19.439350    
           5           7  -26.616318       11.215712       23.499819    
           4          16  -28.253637       13.083221       25.436232    
           5           7  -30.777849       11.273962       25.965002    
           1           6  -34.615864       7.2025409       25.821472    
           1           6  -36.734711       5.6242466       25.615383    
           1           6  -38.675911       6.2105141       27.326853    
           1           6  -38.088474       8.2098484       28.952255    
           4          16  -35.063488       9.3847418       28.287643    
           1           6  -39.702980       9.3345089       30.871286    
           1           6  -38.793411       11.082526       32.650070    
           1           6  -40.357475       12.198083       34.565331    
           1           6  -42.920422       11.721068       34.692116    
           1           6  -43.955620       10.018814       32.906372    
           1           6  -42.373940       8.7847977       31.037477    
           5           7  -43.695301       7.1606030       29.475239    
           5           7  -46.487793       9.3560276       32.815010    
           4          16  -46.694176       7.2899580       30.439253    
           3           8  -39.294235       13.833996       36.281116    
           1           6  -37.543526       12.627956       37.992657    
           3           8  -36.267857       11.680439       32.612949    
           1           6  -35.701778       14.287348       32.008831    
           2           1  -33.640770       14.345927       31.701214    
           2           1  -36.258526       15.554276       33.573956    
           2           1  -36.695934       14.838452       30.250584    
           2           1  -36.861607       14.134606       39.260548    
           2           1  -35.936855       11.769733       36.962551    
           2           1  -38.541416       11.159328       39.109161    
           2           1   1.9800739       3.5070815       4.2856455    
           2           1   5.2526464      -2.2672145     -0.64737302    
           2           1   5.9673610       2.1613636       1.6040810    
           2           1  -15.701101      -1.6998689       9.2159271    
           2           1  -11.773001      -2.7625902       6.4807806    
           2           1  -22.763220       9.6705322       22.651155    
           2           1  -18.658800       8.3792048       20.218824    
           2           1  -36.853085       4.0676179       24.268879    
           2           1  -40.483891       5.2162147       27.396608    
           2           1  -44.103210       12.597471       36.149200    
           4          16  -42.808151      -6.5149093       6.2871251    
           1           6  -43.136902      -9.8006420       6.4481268    
           1           6  -44.447636      -10.647959       8.5982351    
           1           6  -45.150711      -8.6306877       10.153424    
           1           6  -44.430328      -6.2262578       9.1652136    
           1           6  -42.140083      -11.947921       5.1445537    
           1           6  -42.775959      -14.152260       6.5146904    
           1           6  -44.234505      -13.501292       8.9144011    
           4          16  -40.366158      -12.528721       2.4730103    
           1           6  -40.480957      -15.833603       3.1302726    
           1           6  -41.848412      -16.324705       5.3897405    
           1           6  -44.983974      -4.2350836       10.835371    
           1           6  -46.027447      -5.1766987       13.096464    
           4          16  -46.455547      -8.4371338       13.179599    
           1           6  -44.189480      -1.4693077       11.148899    
           1           6  -45.066883      -1.0005220       13.866666    
           1           6  -46.121510      -3.2086132       14.925255    
           1           6  -45.218246       1.0394303       15.506830    
           1           6  -46.330612      0.40179810       17.873053    
           4          16  -47.141811      -2.8671770       17.992176    
           1           6  -45.477856      0.49205208       9.4801407    
           1           6  -47.681789     -2.27407236E-02   8.1082134    
           1           6  -48.935989       1.9276067       6.8310852    
           1           6  -48.052952       4.4336443       6.8941007    
           1           6  -45.811344       4.9142284       8.2343473    
           1           6  -44.549461       2.9756341       9.5130348    
           1           6  -41.310284      -1.5338531       10.831798    
           1           6  -40.198215     -0.85541999       8.5247746    
           1           6  -37.611435      -1.2220327       8.1297674    
           1           6  -36.081291      -2.3099368       10.003983    
           1           6  -37.221409      -3.0107002       12.296947    
           1           6  -39.803169      -2.6285977       12.715359    
           1           6  -46.725815      -14.934274       9.0632324    
           1           6  -46.683109      -17.511131       9.7120743    
           1           6  -48.929291      -18.849958       10.030479    
           1           6  -51.289948      -17.671225       9.6946001    
           1           6  -51.315121      -15.129745       8.9529619    
           1           6  -49.060165      -13.766038       8.6471024    
           1           6  -42.633968      -13.829239       11.319990    
           1           6  -43.801243      -14.302615       13.653435    
           1           6  -42.371578      -14.332335       15.873312    
           1           6  -39.763088      -13.858785       15.837426    
           1           6  -38.618912      -13.350731       13.498654    
           1           6  -40.029655      -13.337120       11.264207    
           1           6  -39.506390      -17.854687       1.6811090    
           1           6  -38.260071      -17.949575     -0.62752080    
           1           6  -37.596447      -15.746457      -2.2066655    
           1           6  -36.702240      -16.757164      -4.6574450    
           1           6  -36.776829      -19.423388      -4.5937586    
           1           6  -37.615063      -20.218060      -2.0374141    
           1           6  -35.880623      -15.406298      -6.7559867    
           1           6  -35.135525      -16.775349      -8.8943758    
           1           6  -35.227108      -19.427061      -8.8744354    
           1           6  -36.031528      -20.783880      -6.7421975    
           1           6  -37.634991      -22.705078      -1.1757318    
           1           6  -37.220123      -24.791950      -2.8206792    
           5           7  -36.930149      -26.548447      -4.2133102    
           1           6  -37.992901      -23.381775       1.4053136    
           5           7  -38.218319      -23.995783       3.5716255    
           3           8  -37.745277      -13.494102      -1.6335479    
           1           6  -46.938519       2.2934418       19.657951    
           1           6  -48.179180       2.1872771       21.974792    
           1           6  -49.149090       4.2995491       23.447708    
           1           6  -50.533024       3.2393200       25.646587    
           1           6  -50.265354      0.58636975       25.613312    
           1           6  -48.832150     -0.16480647       23.331984    
           3           8  -48.291328      -2.3495364       22.725380    
           1           6  -51.942490       4.3659062       27.587099    
           1           6  -52.981831       2.8049436       29.461845    
           1           6  -52.656689      0.17203948       29.423365    
           1           6  -51.290756     -0.97049850       27.464808    
           1           6  -48.898899       6.8740182       22.961237    
           1           6  -47.441967       7.8671932       20.929508    
           5           7  -46.235134       8.7347031       19.225639    
           1           6  -50.136612       8.7522573       24.434072    
           5           7  -51.214546       10.340180       25.627380    
           1           6  -49.558784       6.4930043       5.5848298    
           1           6  -48.608955       9.1915703       5.9979153    
           1           6  -50.484348       11.231067       5.1402178    
           1           6  -51.225441       11.196239       2.3413174    
           1           6  -49.022644       11.619642      0.51956475    
           1           6  -49.918247       11.867785      -2.2177281    
           1           6  -33.296112      -2.7100101       9.5475426    
           1           6  -32.720150      -4.4725280       7.3153172    
           1           6  -29.882038      -4.8803482       6.9625854    
           1           6  -29.207865      -6.3027329       4.5422859    
           1           6  -26.361292      -6.6990027       4.2355433    
           1           6  -25.667290      -7.9311266       1.7167633    
           1           6  -53.690716      -19.121506       10.200793    
           1           6  -54.148197      -21.336008       8.3825788    
           1           6  -56.408863      -22.937788       9.1983805    
           1           6  -56.956108      -25.154984       7.4338775    
           1           6  -59.112217      -26.834215       8.3750296    
           1           6  -59.657940      -29.048109       6.6003733    
           1           6  -38.285366      -13.884065       18.271339    
           1           6  -39.011833      -11.715754       20.058105    
           1           6  -37.757442      -11.961356       22.645430    
           1           6  -38.601921      -9.9430771       24.526741    
           1           6  -37.446655      -10.320219       27.147774    
           1           6  -38.339199      -8.3404627       29.050421    
           2           1  -42.093414      -18.254118       6.1045246    
           2           1  -44.628033       2.9790461       15.078815    
           2           1  -46.408302       4.1753869       18.962849    
           2           1  -39.928940      -19.684643       2.5699155    
           2           1  -36.059395      -22.848499      -6.8151174    
           2           1  -34.649830      -20.474693      -10.568954    
           2           1  -34.473644      -15.788469      -10.593805    
           2           1  -35.834080      -13.333302      -6.6872602    
           2           1  -51.023506      -3.0243087       27.343815    
           2           1  -53.492245     -0.98984832       30.924360    
           2           1  -54.080128       3.6740050       30.993698    
           2           1  -52.262959       6.4032912       27.690731    
           2           1  -42.799480       3.4106224       10.550558    
           2           1  -45.022335       6.8307700       8.3143377    
           2           1  -50.677292       1.4967825       5.7796998    
           2           1  -48.451645      -1.9531317       8.0731239    
           2           1  -49.631805       6.0641608       3.5283847    
           2           1  -51.547703       6.3660231       6.2641344    
           2           1  -46.762691       9.4518785       5.0338306    
           2           1  -48.265610       9.4843178       8.0471992    
           2           1  -52.224472       11.061097       6.3053164    
           2           1  -49.659416       13.111647       5.5859323    
           2           1  -52.203938       9.3985510       1.8594192    
           2           1  -52.635571       12.720595       2.0267956    
           2           1  -47.647606       10.040334      0.66402155    
           2           1  -47.994881       13.365763       1.0797241    
           2           1  -50.932652       10.140011      -2.8284571    
           2           1  -48.319157       12.177416      -3.5292706    
           2           1  -51.242519       13.479259      -2.4215438    
           2           1  -41.360992     -1.62647702E-02   7.0225301    
           2           1  -36.778484     -0.64154363       6.3164077    
           2           1  -36.061501      -3.8780646       13.787345    
           2           1  -40.667286      -3.2152505       14.514001    
           2           1  -32.405426      -3.4858871       11.280665    
           2           1  -32.380833     -0.85119760       9.1873980    
           2           1  -33.530384      -3.6580632       5.5580993    
           2           1  -33.683121      -6.3159285       7.6167049    
           2           1  -28.911724      -3.0139070       6.9402027    
           2           1  -29.114031      -5.9232817       8.6194401    
           2           1  -29.932735      -5.2255907       2.8882616    
           2           1  -30.180836      -8.1668482       4.5127325    
           2           1  -25.386431      -4.8459086       4.3958282    
           2           1  -25.654839      -7.8807988       5.8207097    
           2           1  -23.599691      -8.2076149       1.5448810    
           2           1  -26.590502      -9.7994804       1.5180924    
           2           1  -26.292982      -6.7390127      0.11286588    
           2           1  -49.130318      -11.761566       8.1054039    
           2           1  -53.135880      -14.173947       8.6563168    
           2           1  -48.851067      -20.842800       10.615173    
           2           1  -44.869579      -18.451084       10.090968    
           2           1  -55.333950      -17.818913       10.134679    
           2           1  -54.441036      -20.584829       6.4434509    
           2           1  -58.120026      -21.723558       9.3364725    
           2           1  -57.426544      -24.429575       5.5183420    
           2           1  -60.849781      -25.674227       8.5985937    
           2           1  -60.211407      -28.353704       4.7043877    
           2           1  -61.212891      -30.248489       7.3217034    
           2           1  -57.965904      -30.261200       6.3684430    
           2           1  -58.633389      -27.558813       10.287582    
           2           1  -55.215210      -26.314661       7.2180905    
           2           1  -56.053383      -23.674553       11.137840    
           2           1  -52.432247      -22.544334       8.3004713    
           2           1  -53.610390      -19.880342       12.159821    
           2           1  -39.087585      -12.930233       9.4572029    
           2           1  -36.577091      -12.973805       13.420444    
           2           1  -45.839706      -14.685168       13.741431    
           2           1  -43.311954      -14.746082       17.679583    
           2           1  -38.627426      -15.705230       19.262661    
           2           1  -41.097408      -11.692652       20.305359    
           2           1  -38.211956      -13.853929       23.441326    
           2           1  -40.700584      -9.9800673       24.688766    
           2           1  -37.947598      -12.239098       27.841034    
           2           1  -40.424267      -8.3886404       29.244011    
           2           1  -37.505497      -8.6654825       30.941481    
           2           1  -37.800117      -6.4145536       28.431929    
           2           1  -35.351219      -10.271168       27.002754    
           2           1  -38.098671      -8.0351563       23.799034    
           2           1  -35.666065      -11.897634       22.430000    
           2           1  -38.503014      -9.8820286       19.167192    
           2           1  -36.229866      -13.800077       17.866600    

 Configuration number 4:

   75.793633       0.0000000       0.0000000    
   0.0000000       90.862083       0.0000000    
   0.0000000       0.0000000       58.622757    
         286
           4          16  -33.062393      -39.028767      -10.316588    
           1           6  -35.056698      -39.661358      -12.807976    
           1           6  -34.710167      -38.007847      -14.799157    
           1           6  -32.798588      -36.200943      -14.310889    
           1           6  -31.668312      -36.472916      -11.941587    
           1           6  -29.637087      -34.975819      -10.863330    
           1           6  -28.581524      -32.787922      -12.086227    
           1           6  -26.468323      -31.401674      -11.003923    
           1           6  -25.324457      -32.069073      -8.6258411    
           1           6  -28.506968      -35.551285      -8.5422087    
           1           6  -26.477066      -34.151508      -7.4459047    
           5           7  -29.423576      -31.809561      -14.353008    
           4          16  -27.596933      -29.315565      -14.957868    
           5           7  -25.699265      -29.370955      -12.442575    
           3           8  -29.458176      -37.550560      -7.1824923    
           3           8  -25.638483      -34.977093      -5.1340098    
           1           6  -27.799446      -39.729511      -7.0965300    
           2           1  -27.358601      -40.359497      -9.0445938    
           2           1  -28.867733      -41.217411      -6.0993028    
           2           1  -26.043915      -39.270103      -6.0595484    
           1           6  -27.303215      -34.296844      -3.0822890    
           2           1  -27.464567      -32.210873      -2.9624562    
           2           1  -26.405182      -35.038006      -1.3531246    
           2           1  -29.187262      -35.166428      -3.3467274    
           1           6  -23.204565      -30.703773      -7.5336618    
           1           6  -21.776320      -31.370296      -5.4007759    
           1           6  -19.820824      -29.673605      -4.8417072    
           1           6  -19.663921      -27.634092      -6.5209408    
           4          16  -22.038836      -27.875854      -8.8423796    
           1           6  -17.792484      -25.632519      -6.5109868    
           1           6  -17.630268      -23.792629      -8.4197531    
           1           6  -15.712675      -21.899225      -8.5342360    
           1           6  -15.878768      -25.398468      -4.5849185    
           1           6  -13.889029      -23.507698      -4.7422042    
           1           6  -13.752404      -21.684357      -6.7556429    
           3           8  -19.493126      -23.772913      -10.207619    
           1           6  -18.727552      -23.978401      -12.826874    
           2           1  -16.831852      -24.848213      -12.963506    
           2           1  -18.707064      -22.094599      -13.728424    
           2           1  -20.137850      -25.217997      -13.740408    
           3           8  -15.902670      -20.205706      -10.496015    
           1           6  -17.638950      -18.181028      -9.9230671    
           2           1  -19.570845      -18.940247      -9.6370945    
           2           1  -17.603210      -16.898592      -11.569345    
           2           1  -17.000772      -17.161287      -8.2057209    
           5           7  -15.710288      -26.916025      -2.4678371    
           4          16  -13.161220      -25.931538     -0.89253092    
           5           7  -12.183531      -23.594904      -2.7732091    
           1           6  -11.825481      -19.732185      -6.8766484    
           1           6  -11.219110      -18.183538      -8.9388561    
           1           6  -9.2933664      -16.430569      -8.4334755    
           1           6  -8.3525257      -16.558685      -5.9625502    
           4          16  -9.9064789      -18.973003      -4.2721891    
           1           6  -6.3538437      -15.032032      -4.8690901    
           1           6  -5.1422763      -12.973655      -6.1816473    
           1           6  -3.0486176      -11.584116      -5.0652709    
           1           6  -2.1105897      -12.076829      -2.5603280    
           1           6  -3.3930752      -14.037921      -1.3057791    
           1           6  -5.3773808      -15.474595      -2.4448628    
           3           8  -6.4538994      -17.383444      -1.0569324    
           1           6  -4.8628302      -19.579840     -0.69748217    
           2           1  -4.2285490      -20.311626      -2.5539715    
           2           1  -6.0752401      -20.995729      0.23737402    
           2           1  -3.2166452      -19.099606      0.49708530    
           3           8  -2.6463850      -14.702349       1.0823201    
           1           6  -4.5085454      -14.243505       3.0278816    
           2           1  -3.5439429      -14.632048       4.8366318    
           2           1  -6.1603794      -15.503493       2.8027723    
           2           1  -5.1257696      -12.242309       2.9642208    
           5           7  -5.7947145      -12.141438      -8.5636368    
           4          16  -3.8249772      -9.7771635      -9.2364216    
           5           7  -2.1018119      -9.7007742      -6.5988617    
           1           6 -5.02955988E-02  -10.639608      -1.4345262    
           1           6  0.74697077      -10.570921       1.0917318    
           1           6   2.8302984      -8.9817486       1.5268545    
           1           6   3.7470555      -7.8126354     -0.65959918    
           4          16   1.9276041      -8.7205200      -3.2881618    
           1           6   5.8106799      -6.0028901     -0.85017037    
           1           6   6.7075167      -5.1366487      -3.1944921    
           1           6   8.7264566      -3.3410618      -3.4548020    
           1           6   9.8459244      -2.2417808      -1.3720632    
           1           6   9.0004063      -3.0161350       1.0464560    
           1           6   7.0388780      -4.9145331       1.3364526    
           5           7   6.4869432      -5.4578738       3.8290648    
           5           7   9.9879274      -2.1015182       3.2882841    
           4          16   8.4175301      -3.6326218       5.5550666    
           3           8   9.5494232      -2.6581838      -5.8260155    
           1           6   10.813646      -4.6950922      -7.1401520    
           3           8   5.6360998      -6.1239672      -5.3385282    
           1           6   4.2573738      -4.3204393      -6.8667111    
           2           1   3.2658229      -5.4580803      -8.3053312    
           2           1   5.5654178      -2.9571354      -7.7589216    
           2           1   2.8601978      -3.3085732      -5.6780705    
           2           1   11.440782      -3.8988862      -8.9617720    
           2           1   9.5259972      -6.3142905      -7.4599462    
           2           1   12.479532      -5.3233633      -6.0307345    
           2           1  -32.229107      -34.724293      -15.636786    
           2           1  -36.401291      -41.229893      -12.688421    
           2           1  -35.798435      -38.094452      -16.559177    
           2           1  -18.508322      -29.915997      -3.2662086    
           2           1  -22.131203      -33.085140      -4.3110075    
           2           1  -8.5709248      -15.083325      -9.8231220    
           2           1  -12.147714      -18.364077      -10.773508    
           2           1 -0.15663417      -11.655375       2.5913401    
           2           1   3.6700063      -8.6728106       3.3906066    
           2           1   11.375810     -0.86134654      -1.5872442    
           4          16   5.9674296       15.886804       4.4678035    
           1           6   4.1004934       14.944160       1.9078430    
           1           6   4.0484300       12.312593       1.5242368    
           1           6   5.5716147       11.052015       3.2732024    
           1           6   6.7454777       12.716563       5.0424371    
           1           6   2.8649273       16.142334     -0.17607090    
           1           6   2.1026511       14.253995      -1.9091150    
           1           6   2.8487291       11.627097     -0.99673593    
           4          16   2.1226430       19.172838      -1.1307168    
           1           6  0.74160576       17.933603      -3.9422939    
           1           6  0.92381626       15.255410      -4.0153885    
           1           6   8.3911877       11.439821       6.6853676    
           1           6   8.4994736       8.8516541       6.0819693    
           4          16   6.5571938       7.9180675       3.5987916    
           1           6   10.458982       12.146003       8.5771208    
           1           6   11.657063       9.5480213       8.9957399    
           1           6   10.449645       7.6849790       7.5170965    
           1           6   13.497184       8.5206451       10.549395    
           1           6   13.747535       5.8602476       10.243256    
           4          16   11.614584       4.6784101       7.9181371    
           1           6   9.5823631       13.107684       11.145119    
           1           6   7.0832109       12.845927       11.971539    
           1           6   6.4218717       13.547285       14.433345    
           1           6   8.2188940       14.509812       16.136042    
           1           6   10.719527       14.769282       15.284040    
           1           6   11.391357       14.075552       12.823145    
           1           6   12.144679       14.022498       7.1608806    
           1           6   11.797504       16.630850       7.4702597    
           1           6   13.106773       18.338106       5.9364266    
           1           6   14.763020       17.494263       4.0435715    
           1           6   15.093020       14.878866       3.7514639    
           1           6   13.799210       13.158100       5.2844486    
           1           6  0.57056594       9.8719149     -0.88866419    
           1           6 -0.39256299       8.9251528      -3.1774967    
           1           6  -2.3375442       7.1499920      -3.1783743    
           1           6  -3.3992391       6.2783256     -0.90156549    
           1           6  -2.4927804       7.3016005       1.3657756    
           1           6 -0.51669776       9.0731010       1.3819444    
           1           6   5.0146508       10.447118      -2.5284629    
           1           6   5.3031621       7.8114886      -2.6167574    
           1           6   7.4246130       6.7505050      -3.7736921    
           1           6   9.3149977       8.2746115      -4.8400083    
           1           6   9.0202417       10.907094      -4.7184157    
           1           6   6.8969674       11.985797      -3.5716572    
           1           6 -0.47412282       19.224764      -5.9333229    
           1           6  -1.0577637       21.748642      -6.3448887    
           1           6 -0.49820733       23.852289      -4.5931439    
           1           6  -1.7235972       26.132607      -5.6769514    
           1           6  -2.9537425       25.472277      -7.9522114    
           1           6  -2.5091314       22.752392      -8.4518156    
           1           6  -1.7187152       28.586216      -4.7336211    
           1           6  -2.9937239       30.450874      -6.1163297    
           1           6  -4.2245588       29.821999      -8.3818903    
           1           6  -4.2259216       27.344591      -9.3269691    
           1           6  -3.3034537       21.473110      -10.613298    
           1           6  -4.9464164       22.555981      -12.450460    
           5           7  -6.3539958       23.355150      -14.030247    
           1           6  -2.5132952       18.977028      -11.246366    
           5           7  -1.8329031       16.913940      -11.878780    
           3           8  0.72958666       23.763475      -2.6143816    
           1           6   15.363276       4.4606113       11.836075    
           1           6   15.846173       1.8876507       12.051616    
           1           6   17.335028      0.65848362       14.012010    
           1           6   17.393032      -2.0828521       13.431218    
           1           6   15.934657      -2.5243301       11.241916    
           1           6   14.890077     -9.67217758E-02   10.323209    
           3           8   13.507393      0.16640930       8.4631624    
           1           6   18.607143      -4.1247053       14.602090    
           1           6   18.295582      -6.5427952       13.557841    
           1           6   16.822098      -6.9504952       11.389758    
           1           6   15.624022      -4.9145651       10.195348    
           1           6   18.434303       1.7442189       16.147682    
           1           6   18.430082       4.3931684       16.647509    
           5           7   18.480438       6.6111736       17.094076    
           1           6   19.623320      0.29293355       18.082920    
           5           7   20.603418     -0.87212694       19.756243    
           1           6   7.3907757       15.213606       18.785133    
           1           6   9.5004902       15.942415       20.615551    
           1           6   8.5776787       16.246439       23.347063    
           1           6   6.5591602       18.281525       23.771826    
           1           6   7.3928208       20.943087       23.015972    
           1           6   5.5082583       22.964231       23.863142    
           1           6   16.088722       19.363377       2.3468397    
           1           6   14.239919       20.933393      0.75301957    
           1           6   15.577879       22.803347     -0.99614722    
           1           6   13.740667       24.601183      -2.3106794    
           1           6   15.034729       26.483267      -4.0768714    
           1           6   13.155521       28.284803      -5.3291898    
           1           6  -5.3763075       4.2260847     -0.95792061    
           1           6  -7.8452139       4.9870052      -2.2777483    
           1           6  -9.6150351       2.7340882      -2.6373215    
           1           6  -12.055269       3.3910217      -4.0337610    
           1           6  -13.747237       1.0860813      -4.4578691    
           1           6  -16.182188       1.7141459      -5.8777142    
           1           6   11.595722       7.0530448      -6.0275435    
           1           6   13.242229       5.6520748      -4.0913715    
           1           6   15.404375       4.2140160      -5.3471951    
           1           6   17.038239       2.7501154      -3.4737959    
           1           6   19.161255       1.2594100      -4.7422085    
           1           6   20.758211     -0.21280093      -2.8399208    
           2           1  0.18446040       14.168951      -5.6172915    
           2           1   14.633130       9.5525036       11.943538    
           2           1   16.351271       5.7027497       13.175294    
           2           1  -1.1111927       17.887482      -7.3888278    
           2           1  -5.2141519       26.937309      -11.096454    
           2           1  -5.2138696       31.296957      -9.4528465    
           2           1  -3.0340514       32.411709      -5.4366689    
           2           1 -0.73260915       29.004007      -2.9564862    
           2           1   14.480783      -5.1492224       8.4788494    
           2           1   16.624334      -8.8689213       10.628074    
           2           1   19.234125      -8.1561279       14.462391    
           2           1   19.786354      -3.9012351       16.283676    
           2           1   13.360532       14.306258       12.193736    
           2           1   12.188669       15.510924       16.544418    
           2           1   4.4524431       13.325526       15.057485    
           2           1   5.6504607       12.063427       10.685380    
           2           1   5.9963255       16.779013       18.637999    
           2           1   6.3300266       13.583920       19.589535    
           2           1   10.427053       17.713085       19.974339    
           2           1   10.974677       14.448444       20.591089    
           2           1   7.8329091       14.400372       24.014570    
           2           1   10.235184       16.688599       24.557785    
           2           1   4.7864785       17.787977       22.757349    
           2           1   6.0598259       18.291336       25.811180    
           2           1   7.6436429       21.056190       20.935457    
           2           1   9.2724800       21.341219       23.866478    
           2           1   3.5996337       22.580042       23.087112    
           2           1   6.0896306       24.871021       23.224251    
           2           1   5.3480759       23.002245       25.952635    
           2           1   10.504546       17.340296       8.9323626    
           2           1   12.820031       20.376051       6.2199163    
           2           1   16.390207       14.166596       2.2941120    
           2           1   14.055713       11.114977       4.9992495    
           2           1   17.412926       18.347940       1.0777931    
           2           1   17.255920       20.669508       3.5086162    
           2           1   12.948503       21.988558       2.0289702    
           2           1   13.023452       19.635151     -0.36710069    
           2           1   16.964214       23.929770      0.11613015    
           2           1   16.692560       21.751070      -2.4374437    
           2           1   12.657896       25.662025     -0.85191280    
           2           1   12.328450       23.488285      -3.4010096    
           2           1   16.452168       27.589024      -2.9909053    
           2           1   16.099415       25.430416      -5.5505986    
           2           1   14.119943       29.646307      -6.5897574    
           2           1   11.757229       27.223032      -6.4708176    
           2           1   12.099544       29.381954      -3.8901184    
           2           1  0.20073535       9.8045330       3.1890116    
           2           1  -3.3044178       6.6604738       3.1663966    
           2           1  -3.0050068       6.3683867      -4.9838090    
           2           1  0.48605987       9.4841881      -4.9754415    
           2           1  -5.7975326       3.5866904      0.99386507    
           2           1  -8.7979860       6.4847488      -1.1557716    
           2           1  -10.085331       1.9048096     -0.76383674    
           2           1  -13.114995       4.8540316      -2.9577582    
           2           1  -14.220333      0.22222076      -2.6037600    
           2           1  -17.330595       3.1078594      -4.8177261    
           2           1  -17.351814      3.75118293E-03  -6.1706738    
           2           1  -15.755379       2.5354204      -7.7556844    
           2           1  -12.671041     -0.36493075      -5.5294967    
           2           1  -11.579256       4.2540827      -5.8914680    
           2           1  -8.6042786       1.2312611      -3.7087080    
           2           1  -7.4141431       5.8345962      -4.1490407    
           2           1  -4.5678296       2.5662436      -1.9640615    
           2           1   6.7094717       14.052736      -3.4775798    
           2           1   10.469881       12.145639      -5.5423985    
           2           1   3.8536980       6.5720525      -1.7956161    
           2           1   7.6100311       4.6815724      -3.8471334    
           2           1   10.953851       5.6712489      -7.4752212    
           2           1   12.049317       4.3035264      -3.0066855    
           2           1   14.597821       2.8783324      -6.7589588    
           2           1   15.826344       1.4255728      -2.3758399    
           2           1   18.333929     -6.57146126E-02  -6.1477685    
           2           1   19.580431      -1.5787640      -1.7747444    
           2           1   22.286198      -1.2823712      -3.7851746    
           2           1   21.639206       1.0806609      -1.4482751    
           2           1   20.386494       2.5777969      -5.8250461    
           2           1   17.868595       4.0783734      -2.0708616    
           2           1   16.610641       5.5562911      -6.4279418    
           2           1   13.990378       7.0317826      -2.6929255    
           2           1   12.752411       8.4900255      -7.0298610    

 Configuration number 5:

   90.080635       0.0000000       0.0000000    
   0.0000000       71.203194       0.0000000    
   0.0000000       0.0000000       59.679745    
         286
           4          16  0.86053866      -2.6747143       1.0605783    
           1           6   3.8034098      -1.4330140      0.43038893    
           1           6   4.2478123      0.77424926       1.7504408    
           1           6   2.1811764       1.4815429       3.2958002    
           1           6  0.14353685     -0.19167432       3.1685219    
           1           6  -2.2787778      5.29723521E-03   4.4469495    
           1           6  -2.9744031       2.1206832       6.0078044    
           1           6  -5.4164305       2.2430508       7.2603540    
           1           6  -7.3316407      0.33947203       6.9605093    
           1           6  -4.1371617      -1.8717159       4.3024464    
           1           6  -6.5854726      -1.7047316       5.4270110    
           5           7  -1.4373595       4.1659546       6.5084314    
           4          16  -3.0780399       6.0405951       8.4333191    
           5           7  -5.7442613       4.3839316       8.7112217    
           3           8  -3.6029353      -4.0440121       2.9718778    
           3           8  -8.2134590      -3.6790740       5.0866566    
           1           6  -2.9085398      -6.1160975       4.6140232    
           2           1  -1.1807101      -5.6220961       5.6926899    
           2           1  -2.5181158      -7.7427945       3.3665626    
           2           1  -4.4748111      -6.5593467       5.9317980    
           1           6  -8.7627144      -4.3999643       2.5095274    
           2           1  -8.3233690      -2.8394794       1.1898574    
           2           1  -10.808974      -4.8183846       2.4407749    
           2           1  -7.6711760      -6.0943871       1.9670187    
           1           6  -9.8025064      0.50872993       8.1325598    
           1           6  -11.862238      -1.1226237       7.7882195    
           1           6  -13.970431     -0.51547533       9.2623320    
           1           6  -13.617780       1.6072459       10.795797    
           4          16  -10.605059       2.9148154       10.288506    
           1           6  -15.394637       2.5851085       12.628595    
           1           6  -15.078152       4.9081454       13.873465    
           1           6  -16.852053       5.9181967       15.638389    
           1           6  -17.614077       1.1971068       13.375788    
           1           6  -19.350824       2.1812565       15.254210    
           1           6  -19.043776       4.6262178       16.389608    
           3           8  -13.019287       6.3369956       13.218447    
           1           6  -11.224236       6.8237362       15.221688    
           2           1  -10.813004       5.0464363       16.252256    
           2           1  -11.954429       8.2724876       16.538914    
           2           1  -9.4995661       7.4945297       14.260620    
           3           8  -16.396090       8.3056574       16.554237    
           1           6  -17.075687       10.240685       14.747029    
           2           1  -15.902741       10.079481       13.017140    
           2           1  -16.720343       12.066710       15.690104    
           2           1  -19.111635       10.076056       14.266436    
           5           7  -18.259459      -1.1751552       12.497413    
           4          16  -20.895283      -1.9766839       14.033728    
           5           7  -21.316965      0.57641673       15.835856    
           1           6  -20.898987       5.7095456       18.088226    
           1           6  -20.556213       7.7240467       19.765762    
           1           6  -22.757998       8.4032507       21.073561    
           1           6  -24.873903       6.9439635       20.436031    
           4          16  -24.044638       4.6385288       18.194361    
           1           6  -27.381990       7.1489420       21.517559    
           1           6  -28.096720       9.2158833       23.139015    
           1           6  -30.532761       9.2765160       24.398348    
           1           6  -32.388680       7.3058453       24.137098    
           1           6  -31.700567       5.4255543       22.392591    
           1           6  -29.303873       5.3591590       21.148077    
           3           8  -28.880531       3.4092624       19.484692    
           1           6  -28.389261      0.99908686       20.696949    
           2           1  -26.848074       1.2050875       22.103052    
           2           1  -27.776026     -0.28914046       19.175884    
           2           1  -30.126406      0.28617075       21.615498    
           3           8  -33.317001       3.4600897       21.901953    
           1           6  -34.540020       3.6495936       19.468565    
           2           1  -35.785801       1.9826089       19.323967    
           2           1  -33.121502       3.6169970       17.931538    
           2           1  -35.685169       5.4048877       19.375071    
           5           7  -26.612827       11.304462       23.626785    
           4          16  -28.308823       13.147571       25.539072    
           5           7  -30.929815       11.416080       25.827650    
           1           6  -34.727814       7.3038139       25.571527    
           1           6  -36.759548       5.6066060       25.437452    
           1           6  -38.698490       6.1090508       27.182724    
           1           6  -38.196739       8.1783638       28.747931    
           4          16  -35.254875       9.5030928       28.007025    
           1           6  -39.849457       9.3183422       30.626995    
           1           6  -38.974045       11.088347       32.403759    
           1           6  -40.600632       12.316736       34.190025    
           1           6  -43.172085       11.894926       34.215546    
           1           6  -44.150417       10.120985       32.471916    
           1           6  -42.517704       8.7907009       30.722860    
           5           7  -43.790710       7.1034002       29.189579    
           5           7  -46.676044       9.4760561       32.316055    
           4          16  -46.828491       7.3157310       30.027790    
           3           8  -39.561741       13.972797       35.906898    
           1           6  -38.188114       12.675000       37.871838    
           3           8  -36.434582       11.549172       32.476902    
           1           6  -35.603912       14.146663       32.320267    
           2           1  -33.791759       14.096038       31.281080    
           2           1  -35.324627       14.952571       34.226875    
           2           1  -36.996807       15.299438       31.268789    
           2           1  -37.391399       14.156886       39.104187    
           2           1  -36.648972       11.491722       37.078152    
           2           1  -39.496712       11.462862       38.973846    
           2           1   2.1386797       3.1757143       4.4737005    
           2           1   5.0701756      -2.3952832     -0.89358395    
           2           1   6.0086102       1.8551847       1.6098360    
           2           1  -15.722116      -1.6034942       9.2549076    
           2           1  -11.821201      -2.7353342       6.5112224    
           2           1  -22.836748       9.9158239       22.473587    
           2           1  -18.728678       8.6441021       20.041407    
           2           1  -36.809059       4.0193715       24.123575    
           2           1  -40.439766       5.0046086       27.317844    
           2           1  -44.405426       12.857942       35.571693    
           4          16  -46.901871      -12.611068       14.262904    
           1           6  -47.558247      -11.154694       17.157667    
           1           6  -48.016293      -12.861158       19.141958    
           1           6  -47.861427      -15.362506       18.315683    
           1           6  -47.265018      -15.579616       15.693556    
           1           6  -48.102589      -8.6555414       18.029079    
           1           6  -48.971146      -8.8021545       20.553770    
           1           6  -49.081387      -11.535633       21.460800    
           4          16  -48.067272      -5.6239152       16.827238    
           1           6  -49.215126      -4.4563193       19.771936    
           1           6  -49.600864      -6.4564338       21.524195    
           1           6  -47.381893      -18.089245       14.830609    
           1           6  -48.121632      -19.714174       16.805239    
           4          16  -48.575581      -18.260145       19.719654    
           1           6  -47.617920      -19.420973       12.268466    
           1           6  -48.488815      -22.045294       13.145650    
           1           6  -48.751404      -22.123016       15.796793    
           1           6  -49.026993      -24.367035       12.048338    
           1           6  -49.783115      -26.226315       13.843978    
           4          16  -49.838177      -24.951077       16.961479    
           1           6  -45.214500      -19.782686       10.719730    
           1           6  -42.786579      -19.409328       11.709258    
           1           6  -40.653465      -20.045057       10.273736    
           1           6  -40.872162      -21.068298       7.8299537    
           1           6  -43.313026      -21.375347       6.8363395    
           1           6  -45.447445      -20.753731       8.2629042    
           1           6  -49.673248      -17.921383       10.873720    
           1           6  -49.039856      -16.150770       9.0069981    
           1           6  -50.902233      -14.599895       7.9504852    
           1           6  -53.426701      -14.736203       8.7539339    
           1           6  -54.034443      -16.492468       10.650868    
           1           6  -52.187679      -18.066147       11.698016    
           1           6  -47.610722      -11.925917       23.904280    
           1           6  -48.664860      -11.023554       26.169344    
           1           6  -47.541889      -11.574016       28.486965    
           1           6  -45.317490      -13.024033       28.623777    
           1           6  -44.214729      -13.817837       26.350454    
           1           6  -45.348820      -13.287900       24.010942    
           1           6  -51.812210      -12.518478       21.714371    
           1           6  -52.373512      -14.488756       23.399721    
           1           6  -54.814304      -15.490278       23.524254    
           1           6  -56.754616      -14.590485       21.955166    
           1           6  -56.163662      -12.650522       20.241247    
           1           6  -53.727177      -11.622280       20.119303    
           1           6  -49.646667      -1.9294052       20.517687    
           1           6  -49.291183      0.37877375       19.323084    
           1           6  -48.358368      0.72793531       16.709408    
           1           6  -47.921963       3.4810498       16.394182    
           1           6  -48.581062       4.7458081       18.650742    
           1           6  -49.558510       2.8619902       20.475430    
           1           6  -46.975292       4.7497344       14.296928    
           1           6  -46.654636       7.3723764       14.470724    
           1           6  -47.287056       8.6533861       16.707050    
           1           6  -48.256538       7.3691330       18.816647    
           1           6  -50.594387       3.4551508       22.822823    
           1           6  -50.624039       5.9455686       23.848625    
           5           7  -50.669052       7.9835052       24.830097    
           1           6  -51.794533       1.6522161       24.422758    
           5           7  -52.849979      0.20691158       25.806139    
           3           8  -48.001911     -0.92098773       15.099363    
           1           6  -50.114300      -28.783232       13.138024    
           1           6  -50.719063      -30.923786       14.546393    
           1           6  -50.560795      -33.557587       13.760950    
           1           6  -51.304668      -35.146645       15.954798    
           1           6  -51.967777      -33.538860       17.975252    
           1           6  -51.622749      -30.879341       17.191444    
           3           8  -52.061584      -29.006516       18.508762    
           1           6  -51.460995      -37.771687       16.299208    
           1           6  -52.273327      -38.687805       18.653244    
           1           6  -52.924404      -37.057724       20.642534    
           1           6  -52.775780      -34.437664       20.309214    
           1           6  -49.799305      -34.519535       11.429980    
           1           6  -49.242542      -32.978172       9.2945404    
           5           7  -48.791870      -31.724274       7.4662237    
           1           6  -49.467606      -37.154045       10.977926    
           5           7  -49.123112      -39.350445       10.563979    
           1           6  -38.514954      -21.825140       6.3868713    
           1           6  -38.955822      -23.180487       3.8703051    
           1           6  -36.553429      -24.396122       2.7912474    
           1           6  -34.311954      -22.610062       2.3884232    
           1           6  -34.841988      -20.410425      0.59305561    
           1           6  -32.504536      -18.760378      0.18524325    
           1           6  -55.405025      -13.033487       7.6046376    
           1           6  -54.959656      -10.219745       8.1595049    
           1           6  -56.966942      -8.5249329       6.9533539    
           1           6  -56.338970      -5.7123117       7.1464081    
           1           6  -58.400318      -4.0092926       6.0543551    
           1           6  -57.672363      -1.2128297       6.0842705    
           1           6  -44.228405      -13.724906       31.162849    
           1           6  -43.152916      -11.471050       32.639278    
           1           6  -42.308907      -12.222796       35.296661    
           1           6  -41.354603      -9.9971189       36.868599    
           1           6  -40.592072      -10.763111       39.548130    
           1           6  -39.683933      -8.5275707       41.136383    
           1           6  -59.366009      -15.721368       22.142176    
           1           6  -59.475792      -18.464973       21.197617    
           1           6  -62.056000      -19.694811       21.615614    
           1           6  -62.122517      -22.477976       20.839941    
           1           6  -64.692360      -23.708237       21.323950    
           1           6  -64.778305      -26.505861       20.605534    
           2           1  -50.335167      -6.0902324       23.426956    
           2           1  -48.876030      -24.820896       10.031960    
           2           1  -49.718208      -29.070517       11.120375    
           2           1  -50.321369      -1.8469342       22.479002    
           2           1  -48.712070       8.4334135       20.530500    
           2           1  -47.015343       10.708015       16.820337    
           2           1  -45.896252       8.4362545       12.861082    
           2           1  -46.491901       3.6875174       12.582565    
           2           1  -53.263065      -33.100033       21.818218    
           2           1  -53.546417      -37.845306       22.457434    
           2           1  -52.397526      -40.738571       18.935596    
           2           1  -50.973892      -39.125675       14.815489    
           2           1  -47.333027      -21.024433       7.4345737    
           2           1  -43.583981      -22.129183       4.9237223    
           2           1  -38.759354      -19.764910       11.084901    
           2           1  -42.555717      -18.648129       13.630461    
           2           1  -37.347027      -20.104296       6.0830989    
           2           1  -37.373417      -23.079119       7.6321993    
           2           1  -39.782715      -21.853243       2.4692607    
           2           1  -40.366215      -24.709681       4.1504169    
           2           1  -35.954704      -25.940559       4.0819321    
           2           1  -37.031815      -25.305843      0.95909584    
           2           1  -33.655067      -21.849728       4.2334304    
           2           1  -32.707966      -23.730843       1.6248085    
           2           1  -36.397175      -19.221231       1.3487337    
           2           1  -35.507225      -21.162502      -1.2538264    
           2           1  -31.811705      -17.999060       2.0092986    
           2           1  -32.917675      -17.135670      -1.0656979    
           2           1  -30.944071      -19.864052     -0.67510599    
           2           1  -47.081299      -15.987701       8.3424902    
           2           1  -50.364876      -13.261976       6.4544158    
           2           1  -55.999332      -16.644054       11.312659    
           2           1  -52.705536      -19.412485       13.194361    
           2           1  -57.306530      -13.588886       8.2969036    
           2           1  -55.421227      -13.314372       5.5210629    
           2           1  -53.065678      -9.6672401       7.4398532    
           2           1  -54.915142      -9.9260511       10.241048    
           2           1  -57.170361      -9.0344954       4.9224644    
           2           1  -58.835041      -8.8995514       7.8448582    
           2           1  -54.536118      -5.3433633       6.1293845    
           2           1  -55.999302      -5.1965594       9.1556597    
           2           1  -58.814384      -4.6005383       4.0809011    
           2           1  -60.172039      -4.2865152       7.1469188    
           2           1  -59.190693     -1.73336174E-02   5.2785978    
           2           1  -57.305687     -0.55226511       8.0395756    
           2           1  -55.934898     -0.88182801       4.9592028    
           2           1  -44.465584      -13.987950       22.266073    
           2           1  -42.458126      -14.925056       26.397526    
           2           1  -48.460636      -10.925659       30.234995    
           2           1  -50.469631      -9.9976940       26.127684    
           2           1  -42.736355      -15.178782       30.919701    
           2           1  -41.541859      -10.644095       31.575363    
           2           1  -40.809937      -13.690663       35.166012    
           2           1  -39.713554      -9.1009426       35.906986    
           2           1  -39.075596      -12.214901       39.450413    
           2           1  -38.010284      -7.6205459       40.264656    
           2           1  -39.152939      -9.1345692       43.066193    
           2           1  -41.178032      -7.0694141       41.307453    
           2           1  -42.235909      -11.671371       40.490196    
           2           1  -42.861931      -8.5333004       36.973534    
           2           1  -43.921913      -13.122128       36.302097    
           2           1  -44.611259      -9.9665766       32.772667    
           2           1  -45.743343      -14.611423       32.321587    
           2           1  -53.326134      -10.086967       18.776917    
           2           1  -57.641533      -11.900561       18.986778    
           2           1  -50.905563      -15.225449       24.668564    
           2           1  -55.217003      -16.992928       24.903191    
           2           1  -59.983711      -15.674033       24.150423    
           2           1  -58.009815      -19.597363       22.187576    
           2           1  -62.567703      -19.541508       23.651724    
           2           1  -60.634270      -23.528572       21.890753    
           2           1  -65.180870      -23.491047       23.356106    
           2           1  -63.404819      -27.615629       21.733406    
           2           1  -66.680809      -27.315136       20.934361    
           2           1  -64.312805      -26.772524       18.580265    
           2           1  -66.159157      -22.665392       20.242104    
           2           1  -61.635231      -22.652594       18.802885    
           2           1  -63.528332      -18.635818       20.549368    
           2           1  -58.974796      -18.507284       19.157198    
           2           1  -60.735981      -14.549157       21.069429    

 Configuration number 6:

   60.079281       0.0000000       0.0000000    
   0.0000000       56.908329       0.0000000    
   0.0000000       0.0000000       124.75605    
         286
           4          16  -5.9636164      -6.1556144       4.1915855    
           1           6  -5.4080362      -4.7299762       1.3184074    
           1           6  -4.1697745      -2.4447975       1.5651709    
           1           6  -3.6597991      -1.8304667       4.1196804    
           1           6  -4.5032358      -3.6502359       5.8341570    
           1           6  -4.3156214      -3.5840354       8.5719643    
           1           6  -3.2203591      -1.5049864       9.9393969    
           1           6  -3.0569251      -1.5210696       12.683072    
           1           6  -4.0621290      -3.5288944       14.213334    
           1           6  -5.1201353      -5.5798125       10.112198    
           1           6  -5.0356956      -5.5694771       12.811817    
           5           7  -2.1848047      0.62171304       8.8396101    
           4          16  -1.1036189       2.3877132       11.220019    
           5           7  -1.8907224      0.58266151       13.687557    
           3           8  -6.0565262      -7.7093410       8.9384661    
           3           8  -5.8299394      -7.6845722       14.070033    
           1           6  -4.2565732      -9.7748690       8.9847603    
           2           1  -2.4685798      -9.1769600       8.0669842    
           2           1  -5.1292758      -11.325909       7.8992720    
           2           1  -3.8905332      -10.374471       10.957760    
           1           6  -8.4280682      -8.4310703       13.656543    
           2           1  -9.6371984      -6.7381668       13.415378    
           2           1  -9.0065231      -9.4776707       15.369299    
           2           1  -8.6135464      -9.6592512       11.979507    
           1           6  -4.0957451      -3.4517543       16.955959    
           1           6  -5.4484243      -5.0399771       18.587330    
           1           6  -5.0770750      -4.5199914       21.154327    
           1           6  -3.4135823      -2.5169387       21.598351    
           4          16  -2.4161096      -1.1871792       18.721445    
           1           6  -2.4813890      -1.6922765       24.035418    
           1           6  -1.2216570      0.61548144       24.406811    
           1           6 -0.30428675       1.4375912       26.811331    
           1           6  -2.6919482      -3.2436013       26.258608    
           1           6  -1.6883961      -2.4316783       28.676308    
           1           6 -0.53537214     -3.25047108E-03   29.026396    
           3           8  -1.0654272       2.1863821       22.361601    
           1           6   1.3888543       3.2055013       21.723145    
           2           1   2.9084477       1.9739302       22.460808    
           2           1   1.6122079       5.1286407       22.502281    
           2           1   1.4559535       3.2508011       19.634968    
           3           8  0.72478437       3.8228173       26.931767    
           1           6  -1.2294458       5.7145038       27.195793    
           2           1  -2.5338302       5.6472435       25.552763    
           2           1 -0.25624678       7.5569448       27.271307    
           2           1  -2.2893851       5.3974428       28.978268    
           5           7  -3.7366204      -5.6355805       26.311113    
           4          16  -3.3942075      -6.6593866       29.275784    
           5           7  -1.9362071      -4.1847763       30.585430    
           1           6  0.18444081      0.94705850       31.494596    
           1           6   1.8201578       2.9505794       32.040318    
           1           6   1.9790437       3.5205975       34.625061    
           1           6  0.46791774       1.9712842       36.151154    
           4          16  -1.1274368     -0.27005687       34.294678    
           1           6  0.31140730       2.0244248       38.886875    
           1           6   1.3452166       4.0606642       40.365677    
           1           6   1.4861587       3.9319062       43.103256    
           1           6  0.54756916       1.8181815       44.532291    
           1           6 -0.66012663     -1.76410154E-02   43.042751    
           1           6 -0.76539880      9.29308534E-02   40.345718    
           3           8  -2.0036817      -1.8266790       39.118332    
           1           6 -0.61728138      -4.1900997       39.046238    
           2           1   1.3284184      -3.8464291       38.349571    
           2           1  -1.6344154      -5.4019194       37.688599    
           2           1 -0.57848269      -5.0610332       40.945293    
           3           8  -1.7342719      -2.1024020       44.148464    
           1           6  -4.4605708      -1.9474550       44.243435    
           2           1  -5.0980549      -3.6440732       45.275208    
           2           1  -5.2660723      -1.9325805       42.312347    
           2           1  -5.0397401     -0.22225885       45.284687    
           5           7   2.2418933       6.2923532       39.364498    
           4          16   3.2011802       8.0160446       41.828049    
           5           7   2.5187640       6.0532031       44.206417    
           1           6  0.82711673       1.6653513       47.260139    
           1           6 -0.17564791     -0.11296296       48.949322    
           1           6  0.54238528      0.27989233       51.480846    
           1           6   2.1792352       2.3270152       51.801945    
           4          16   2.7902286       3.7870064       48.895222    
           1           6   3.1744311       3.3624575       54.149090    
           1           6   5.2229495       5.0516562       54.188404    
           1           6   6.1791854       6.1665945       56.468674    
           1           6   5.0354609       5.7619643       58.776443    
           1           6   2.9305460       4.1099672       58.842766    
           1           6   2.0459714       2.8410840       56.576710    
           5           7  1.71927642E-02   1.2482516       57.001144    
           5           7   1.5938756       3.5315659       61.017868    
           4          16 -0.60621607       1.4706653       60.087540    
           3           8   8.2644882       7.7147059       56.319820    
           1           6   10.558764       6.3206415       55.844742    
           3           8   6.4022279       5.5753169       51.950172    
           1           6   6.6470551       8.2097940       51.264191    
           2           1   6.4104381       8.2790871       49.190594    
           2           1   8.5224209       8.9476948       51.807892    
           2           1   5.1538115       9.3437767       52.188210    
           2           1   12.074306       7.7434359       55.687508    
           2           1   10.420644       5.2100420       54.073387    
           2           1   10.959071       5.0312390       57.450268    
           2           1  -2.7075236     -0.10506102       4.7360187    
           2           1  -6.0196295      -5.6624742     -0.42293489    
           2           1  -3.6392539      -1.2447674     -3.91148850E-02
           2           1  -5.9782381      -5.5848761       22.674494    
           2           1  -6.6770978      -6.5535092       17.932501    
           2           1   3.1744690       5.0186949       35.394661    
           2           1   2.8852243       3.9432127       30.576059    
           2           1  -1.3723769      -1.6781709       48.342579    
           2           1 -9.92951766E-02 -0.89055145       53.060421    
           2           1   5.7630544       6.6477365       60.502056    
           4          16  -3.7903054      -1.2803692      -18.259327    
           1           6  -3.5494630       1.6604366      -19.733559    
           1           6  -1.1776565       2.1441240      -20.832813    
           1           6  0.47845069      0.12530996      -20.443449    
           1           6 -0.64668673      -1.9133165      -19.078138    
           1           6  -5.0250540       3.9139340      -19.835308    
           1           6  -3.5636597       5.8406048      -20.968826    
           1           6 -0.91864681       4.9027638      -21.611515    
           4          16  -7.9691253       4.8902469      -18.853136    
           1           6  -7.3212619       7.9711962      -20.051868    
           1           6  -4.8512087       8.1127672      -21.093601    
           1           6   1.0982378      -3.8153977      -18.470070    
           1           6   3.5265992      -3.1568005      -19.331680    
           4          16   3.7083399     -0.30623031      -20.963047    
           1           6   1.2280089      -6.0081906      -16.586184    
           1           6   4.0814672      -6.5200396      -16.616295    
           1           6   5.3302908      -4.8256259      -18.254120    
           1           6   5.7486315      -8.2404051      -15.548697    
           1           6   8.2998819      -7.8290181      -16.303661    
           4          16   8.5473747      -5.1741753      -18.364552    
           1           6 -7.97526091E-02  -8.4650469      -17.321857    
           1           6 -0.81193382      -9.0002260      -19.808355    
           1           6  -1.7087536      -11.408550      -20.436611    
           1           6  -1.8836991      -13.347576      -18.627722    
           1           6  -1.2000575      -12.769485      -16.128670    
           1           6 -0.29999283      -10.368270      -15.491334    
           1           6  0.25995344      -4.8674817      -14.104545    
           1           6  -2.2453220      -5.2442436      -13.322019    
           1           6  -3.1873062      -3.9643133      -11.208912    
           1           6  -1.6864496      -2.2368500      -9.8676577    
           1           6  0.80382764      -1.8425161      -10.696850    
           1           6   1.7746007      -3.1430976      -12.781768    
           1           6 -0.25337335       5.3853922      -24.367405    
           1           6  0.26032484       7.8815260      -25.120459    
           1           6   1.1022902       8.3987427      -27.562582    
           1           6   1.4470685       6.4403863      -29.329050    
           1           6  0.84269530       3.9697995      -28.590607    
           1           6  6.85387198E-03   3.4351923      -26.129854    
           1           6   1.0984067       6.0099068      -19.831942    
           1           6   3.6056912       6.2592592      -20.653593    
           1           6   5.4679108       7.1240945      -18.994493    
           1           6   4.8917632       7.7295675      -16.477499    
           1           6   2.3881526       7.4176879      -15.656816    
           1           6  0.50758529       6.5689197      -17.311373    
           1           6  -8.9534674       10.073762      -20.194166    
           1           6  -11.461191       10.417853      -19.509249    
           1           6  -13.074557       8.4971895      -18.284378    
           1           6  -15.701819       9.4796019      -18.414904    
           1           6  -15.685283       11.879033      -19.586941    
           1           6  -13.034101       12.574193      -20.155277    
           1           6  -17.918699       8.3271942      -17.599321    
           1           6  -20.199703       9.6195908      -17.977524    
           1           6  -20.210543       12.001986      -19.146572    
           1           6  -17.970964       13.161083      -19.964434    
           1           6  -12.248365       14.915282      -21.066483    
           1           6  -13.956791       16.800245      -21.937784    
           5           7  -15.342792       18.391619      -22.749737    
           1           6  -9.6584311       15.644839      -21.173571    
           5           7  -7.4934945       16.298374      -21.225803    
           3           8  -12.392142       6.4761868      -17.341206    
           1           6   10.230119      -9.5679569      -15.689011    
           1           6   12.781849      -9.6209393      -16.338058    
           1           6   14.560014      -11.705929      -16.067535    
           1           6   17.033777      -10.851826      -17.095139    
           1           6   16.780579      -8.3227682      -17.900749    
           1           6   14.155983      -7.4707923      -17.471960    
           3           8   13.327291      -5.3398495      -17.942558    
           1           6   19.384718      -12.047379      -17.362495    
           1           6   21.386534      -10.674439      -18.435999    
           1           6   21.093855      -8.1596298      -19.227747    
           1           6   18.756374      -6.9494438      -18.953646    
           1           6   14.098467      -14.121419      -15.117686    
           1           6   11.737724      -14.845379      -14.037260    
           5           7   9.7547522      -15.426370      -13.113598    
           1           6   15.949694      -16.077438      -15.174772    
           5           7   17.485632      -17.736437      -15.255360    
           1           6  -2.7101068      -15.963097      -19.454304    
           1           6  -2.8342597      -17.964907      -17.375355    
           1           6  -3.0691555      -20.666367      -18.398296    
           1           6  -5.4166899      -21.222969      -19.995846    
           1           6  -7.9081125      -20.894688      -18.570713    
           1           6  -10.165950      -21.892492      -20.070959    
           1           6  -2.7315042     -0.85475796      -7.6041598    
           1           6  -5.0801992      0.74260247      -8.1952734    
           1           6  -6.0646992       2.1427262      -5.8682585    
           1           6  -8.6033201       3.4381468      -6.3223801    
           1           6  -9.6135159       4.8015146      -3.9863944    
           1           6  -12.241704       5.9136939      -4.4247074    
           1           6   2.5084085       7.0211263      -31.909477    
           1           6  0.77614188       8.6681032      -33.552338    
           1           6   2.0388000       9.3946218      -36.045506    
           1           6  0.40095741       11.084594      -37.714745    
           1           6   1.7300150       11.877053      -40.153358    
           1           6  0.11291624       13.622637      -41.790569    
           1           6   6.9505863       8.6471643      -14.739048    
           1           6   8.9123058       6.5911531      -14.156324    
           1           6   11.031453       7.5335698      -12.437736    
           1           6   13.098874       5.5657382      -12.017096    
           1           6   15.276073       6.5509501      -10.397525    
           1           6   17.384428       4.6034741      -10.086971    
           2           1  -4.1183591       9.8799124      -21.888794    
           2           1   5.2379742      -9.8103971      -14.293316    
           2           1   9.5003471      -11.165024      -14.584116    
           2           1  -8.0327969       11.668599      -21.151369    
           2           1  -18.063290       15.007776      -20.887964    
           2           1  -22.010685       12.990381      -19.435045    
           2           1  -21.991068       8.7730732      -17.368284    
           2           1  -17.840187       6.4573655      -16.702494    
           2           1   18.441673      -4.9856586      -19.549961    
           2           1   22.697544      -7.1516776      -20.068718    
           2           1   23.224983      -11.607489      -18.664976    
           2           1   19.716780      -14.000046      -16.775393    
           2           1  0.24168280      -9.9688778      -13.526145    
           2           1  -1.3385438      -14.202005      -14.635553    
           2           1  -2.2577515      -11.806087      -22.402285    
           2           1 -0.64214867      -7.5421824      -21.278988    
           2           1  -4.5752459      -15.804760      -20.406221    
           2           1  -1.3715950      -16.615114      -20.942574    
           2           1  -4.4207811      -17.531687      -16.070055    
           2           1  -1.0763366      -17.891783      -16.235600    
           2           1  -1.3521774      -21.097614      -19.527645    
           2           1  -3.0469086      -21.994671      -16.771488    
           2           1  -5.4325924      -20.035244      -21.728291    
           2           1  -5.2909074      -23.209873      -20.663628    
           2           1  -8.2147894      -18.872040      -18.102510    
           2           1  -7.7874799      -21.921295      -16.741676    
           2           1  -10.343501      -20.909468      -21.912186    
           2           1  -11.957694      -21.633345      -19.021976    
           2           1  -9.9399958      -23.937487      -20.463449    
           2           1  -3.4740272      -6.5609169      -14.359191    
           2           1  -5.1371441      -4.3287849      -10.593955    
           2           1   2.0131764     -0.49533865      -9.6784163    
           2           1   3.7290745      -2.7971957      -13.405196    
           2           1  -1.2390589      0.37269577      -6.7873001    
           2           1  -3.2309642      -2.2540264      -6.1156893    
           2           1  -6.6060553     -0.49516279      -8.9365616    
           2           1  -4.6282468       2.1105125      -9.7258759    
           2           1  -6.2775049      0.77989924      -4.2798958    
           2           1  -4.6458616       3.5669990      -5.2482877    
           2           1  -10.013630       2.0005028      -6.9320469    
           2           1  -8.4284115       4.8072348      -7.9080696    
           2           1  -9.6831293       3.4522955      -2.3784473    
           2           1  -8.2786026       6.3243370      -3.4309759    
           2           1  -12.936807       6.9264798      -2.7330604    
           2           1  -12.223546       7.2599897      -6.0287018    
           2           1  -13.612306       4.3965373      -4.8803296    
           2           1 -0.40566137       1.4716939      -25.585543    
           2           1   1.0780085       2.4128749      -29.947357    
           2           1   1.5742182       10.355450      -28.088970    
           2           1  0.13440856       9.4228010      -23.732063    
           2           1   2.9266856       5.2327290      -32.920788    
           2           1  -1.0164537       7.6364579      -33.918613    
           2           1   2.5506439       7.6540294      -37.110535    
           2           1  -1.3868207       10.083902      -38.183514    
           2           1   2.2522399       10.163192      -41.250603    
           2           1  -1.6565704       12.670251      -42.381443    
           2           1   1.1323137       14.211176      -43.517986    
           2           1 -0.41444954       15.354872      -40.736996    
           2           1   3.5311985       12.841312      -39.664589    
           2           1 -0.14317054       12.809043      -36.641666    
           2           1   3.8441260       10.390167      -35.626816    
           2           1  0.25632152       10.411922      -32.502827    
           2           1   4.3479242       8.0155935      -31.674620    
           2           1  -1.4425960       6.3506136      -16.629314    
           2           1   1.8886733       7.8680320      -13.689533    
           2           1   4.1148534       5.8200350      -22.617146    
           2           1   7.4118066       7.3522301      -19.692171    
           2           1   7.9278903       10.280306      -15.629557    
           2           1   9.7391291       5.8943062      -15.957762    
           2           1   11.890738       9.2575178      -13.283837    
           2           1   13.857704       4.9512005      -13.878757    
           2           1   16.048361       8.2972307      -11.275754    
           2           1   18.193502       4.0816321      -11.947056    
           2           1   18.935356       5.3386221      -8.8941116    
           2           1   16.654751       2.8533614      -9.1971760    
           2           1   14.544321       7.1107988      -8.5102081    
           2           1   12.274419       3.8497682      -11.122688    
           2           1   10.231896       8.1178617      -10.582171    
           2           1   7.9464664       4.9451723      -13.276693    
           2           1   6.1173372       9.3480740      -12.948213    

 Configuration number 7:

   54.201759       0.0000000       0.0000000    
   0.0000000       69.968643       0.0000000    
   0.0000000       0.0000000       89.061668    
         286
           4          16  -6.0665708      -24.063213       34.907627    
           1           6  -8.0279016      -26.550776       34.155182    
           1           6  -8.9343643      -26.390921       31.710684    
           1           6  -8.0353374      -24.225739       30.421627    
           1           6  -6.4314728      -22.718843       31.878101    
           1           6  -5.2180948      -20.366951       31.156931    
           1           6  -5.6028895      -19.153603       28.753469    
           1           6  -4.2667737      -16.848734       28.067932    
           1           6  -2.5980914      -15.537720       29.767653    
           1           6  -3.5139873      -19.095322       32.727768    
           1           6  -2.3240583      -16.752405       32.119373    
           5           7  -7.1871519      -20.046051       26.883663    
           4          16  -6.8975616      -18.033360       24.473185    
           5           7  -4.8108239      -15.991284       25.669451    
           3           8  -2.9436369      -20.133646       35.045666    
           3           8 -0.77518708      -15.728429       33.909912    
           1           6 -0.45463565      -21.268398       35.096874    
           2           1 -0.29820403      -22.719465       33.593536    
           2           1 -0.27539465      -22.175428       36.964176    
           2           1   1.0146648      -19.799915       34.843521    
           1           6  -1.9203055      -15.151665       36.324276    
           2           1  -3.9932046      -14.958547       36.122971    
           2           1  -1.1055719      -13.326072       36.931591    
           2           1  -1.4936597      -16.639231       37.730385    
           1           6  -1.3667839      -13.163060       29.141823    
           1           6  0.17089324      -11.701759       30.729588    
           1           6   1.1080645      -9.5003538       29.608505    
           1           6  0.35775518      -9.1754494       27.095497    
           4          16  -1.6437492      -11.674937       26.167377    
           1           6   1.1408920      -7.1419907       25.435928    
           1           6  0.22323100      -6.8314114       22.963423    
           1           6  0.98302108      -4.8386064       21.309761    
           1           6   3.0116625      -5.2915831       26.154741    
           1           6   3.8396580      -3.3233914       24.429457    
           1           6   2.7978528      -3.0104966       21.944242    
           3           8  -1.6038501      -8.4680281       22.151566    
           1           6  -1.0953333      -9.8486872       19.846575    
           2           1  0.96314573      -9.9230442       19.481066    
           2           1  -2.0593061      -8.9515295       18.225418    
           2           1  -1.8340942      -11.774693       20.165913    
           3           8 -0.21335532      -4.7433424       19.010082    
           1           6  -2.6758046      -3.5788841       19.182261    
           2           1  -3.9317665      -4.6921182       20.440235    
           2           1  -3.4373379      -3.5475683       17.240501    
           2           1  -2.4873090      -1.6193739       19.901539    
           5           7   4.2433777      -5.2250705       28.454029    
           4          16   6.2652922      -2.8137567       28.304632    
           5           7   5.6938906      -1.7659743       25.385242    
           1           6   3.4923794     -0.92390966       20.308073    
           1           6   2.9511461     -0.63893151       17.733618    
           1           6   3.8129549       1.6460589       16.706278    
           1           6   5.0468965       3.2062154       18.454329    
           4          16   5.1508584       1.7349104       21.431965    
           1           6   6.2050796       5.6395731       17.955067    
           1           6   5.9722047       6.9049950       15.558307    
           1           6   7.3406501       9.2178917       15.016780    
           1           6   8.9408846       10.466620       16.823931    
           1           6   8.9734335       9.2828503       19.202221    
           1           6   7.7019978       6.9498315       19.709625    
           3           8   7.9288049       5.9549370       22.094355    
           1           6   10.397058       4.9075899       22.647224    
           2           1   10.879561       3.4457676       21.226480    
           2           1   10.220678       4.0216980       24.525320    
           2           1   11.836624       6.4222393       22.666456    
           3           8   10.340202       10.310824       21.156031    
           1           6   8.7566910       11.524247       23.022612    
           2           1   10.047390       12.261101       24.486027    
           2           1   7.4294701       10.146321       23.869301    
           2           1   7.7025666       13.108610       22.141151    
           5           7   4.4856796       6.0867171       13.581113    
           4          16   4.8838205       8.1772528       11.259428    
           5           7   6.9079204       10.164626       12.632756    
           1           6   10.331141       12.745157       16.180611    
           1           6   11.822941       14.279545       17.743984    
           1           6   12.941975       16.332035       16.481144    
           1           6   12.397330       16.404766       13.895320    
           4          16   10.445502       13.875047       13.048732    
           1           6   13.157767       18.322865       12.074423    
           1           6   13.025667       17.956850       9.4469366    
           1           6   13.809243       19.838793       7.6499104    
           1           6   14.572533       22.215265       8.4064579    
           1           6   14.647905       22.719938       11.029792    
           1           6   14.006424       20.787952       12.866015    
           5           7   14.184123       21.596939       15.343651    
           5           7   15.353706       25.018476       12.059324    
           4          16   15.142088       24.603941       15.180471    
           3           8   13.730616       19.293989       5.1188765    
           1           6   15.551367       17.407116       4.3393755    
           3           8   12.180501       15.676022       8.5672665    
           1           6   9.9948902       15.755587       6.9236460    
           2           1   9.0523949       13.908501       7.1590910    
           2           1   10.557467       16.054417       4.9325137    
           2           1   8.7011700       17.286444       7.5276794    
           2           1   15.240719       17.109669       2.3003368    
           2           1   15.279955       15.612063       5.3835411    
           2           1   17.494223       18.125648       4.6711669    
           2           1  -8.5355349      -23.741356       28.476643    
           2           1  -8.4238386      -28.019217       35.560028    
           2           1  -10.216046      -27.783268       30.869345    
           2           1   2.3287337      -8.1538496       30.584967    
           2           1  0.63213307      -12.260034       32.653904    
           2           1   3.5692341       2.1775558       14.727872    
           2           1   1.9941750      -2.0977697       16.632086    
           2           1   12.107882       13.889043       19.749903    
           2           1   14.128038       17.748106       17.406549    
           2           1   15.135386       23.645037       7.0179200    
           4          16  -5.1671619       2.5470536      -15.289383    
           1           6  -6.3393803     -0.44866720      -14.527652    
           1           6  -5.2284193      -1.5250220      -12.365928    
           1           6  -3.3812420      6.19921871E-02  -11.341947    
           1           6  -3.1026671       2.3760626      -12.700665    
           1           6  -7.8843451      -2.3160818      -15.723632    
           1           6  -7.6828747      -4.5984130      -14.347816    
           1           6  -5.8860974      -4.3160119      -12.112570    
           4          16  -9.7971258      -2.5354946      -18.356686    
           1           6  -10.423688      -5.7595944      -17.613415    
           1           6  -9.1030626      -6.5248189      -15.404551    
           1           6  -1.0706171       3.8349314      -11.812084    
           1           6  0.19348048       2.5773051      -9.8371181    
           4          16  -1.1084719     -0.32123214      -8.9771900    
           1           6  0.48759598       6.0739670      -12.773205    
           1           6   2.7506337       5.9207025      -10.970499    
           1           6   2.4908264       3.8627605      -9.2922964    
           1           6   4.9089479       7.3223553      -10.470955    
           1           6   6.3640742       6.3153129      -8.4395781    
           4          16   4.9537144       3.5121255      -7.2064919    
           1           6 -0.67271924       8.6916399      -12.470080    
           1           6  -2.7528527       9.1444788      -10.896938    
           1           6  -3.5725985       11.622602      -10.465788    
           1           6  -2.3484752       13.705686      -11.571784    
           1           6 -0.29340878       13.221742      -13.179011    
           1           6  0.53901601       10.752734      -13.614142    
           1           6   1.1166292       5.3977876      -15.517776    
           1           6 -0.28016558       6.4420805      -17.511175    
           1           6  0.10841745       5.6097722      -19.987810    
           1           6   1.8499560       3.6855781      -20.536320    
           1           6   3.2132738       2.6282701      -18.516708    
           1           6   2.8599184       3.4717808      -16.035973    
           1           6  -7.1369710      -5.0948997      -9.6396627    
           1           6  -7.5533280      -7.6783061      -9.1735048    
           1           6  -8.4768753      -8.4907446      -6.8424749    
           1           6  -9.0211630      -6.7534218      -4.9022260    
           1           6  -8.6915827      -4.1765399      -5.4169025    
           1           6  -7.7567730      -3.3490725      -7.7570448    
           1           6  -3.3568926      -5.7012043      -12.511585    
           1           6  -1.9696839      -6.5894766      -10.433820    
           1           6  0.42274922      -7.6540599      -10.786317    
           1           6   1.5073912      -7.8255005      -13.199610    
           1           6  0.12815213      -6.8770986      -15.259376    
           1           6  -2.2758653      -5.8271346      -14.927500    
           1           6  -12.082599      -7.4594574      -18.830698    
           1           6  -13.735255      -7.2082868      -20.851870    
           1           6  -14.115445      -4.8954849      -22.382580    
           1           6  -16.381838      -5.3696423      -23.964993    
           1           6  -17.302172      -7.8283353      -23.486376    
           1           6  -15.605093      -9.0679064      -21.637110    
           1           6  -17.531326      -3.7395720      -25.675291    
           1           6  -19.695881      -4.5923347      -26.938751    
           1           6  -20.640301      -7.0283413      -26.475126    
           1           6  -19.464188      -8.6767139      -24.761690    
           1           6  -15.791043      -11.584517      -20.884844    
           1           6  -17.863163      -13.170875      -21.540691    
           5           7  -19.588701      -14.561882      -21.988184    
           1           6  -13.914899      -12.835220      -19.414490    
           5           7  -12.346628      -13.951272      -18.225601    
           3           8  -12.834639      -2.9475176      -22.375875    
           1           6   8.4430637       7.6572227      -7.4380555    
           1           6   10.023522       7.1664648      -5.3882012    
           1           6   11.830072       8.8682547      -4.2047124    
           1           6   13.035915       7.4899349      -2.0746717    
           1           6   12.014119       5.0301986      -1.9785888    
           1           6   10.114802       4.7405872      -4.0094652    
           3           8   8.8918381       2.8072996      -4.4589100    
           1           6   14.878058       8.1826534     -0.29977292    
           1           6   15.609712       6.3956804       1.5220296    
           1           6   14.560431       3.9604254       1.5981557    
           1           6   12.739173       3.2504854     -0.18715940    
           1           6   12.327527       11.384506      -4.8113475    
           1           6   11.187791       12.649730      -6.8959837    
           5           7   10.244181       13.715283      -8.6540756    
           1           6   13.986423       12.933644      -3.3647544    
           5           7   15.346225       14.283101      -2.1628397    
           1           6  -3.2495327       16.356676      -10.970814    
           1           6  -1.6671079       18.503862      -12.077826    
           1           6  -2.3497508       21.094790      -10.972357    
           1           6  -5.1108851       21.903551      -11.287066    
           1           6  -6.0011973       22.028112      -14.033547    
           1           6  -8.6584692       23.139067      -14.261332    
           1           6   2.1869929       2.7797759      -23.219782    
           1           6 -0.22085291       1.5916799      -24.322607    
           1           6  0.14557673      0.65870380      -27.030874    
           1           6  -2.3182619     -0.16631620      -28.287880    
           1           6  -1.9271019      -1.2665817      -30.928535    
           1           6  -4.4167199      -1.9117247      -32.240185    
           1           6  -9.8369627      -7.6833739      -2.3311784    
           1           6  -12.380063      -9.0824900      -2.3094409    
           1           6  -12.955515      -10.205286      0.28908858    
           1           6  -15.435230      -11.677319      0.41022032    
           1           6  -15.888268      -12.890380       2.9921305    
           1           6  -18.412104      -14.285900       3.1509428    
           1           6   4.0862050      -8.9918671      -13.521995    
           1           6   6.2170091      -7.3777156      -12.394676    
           1           6   8.7773342      -8.7023277      -12.553022    
           1           6   10.911357      -7.2545524      -11.261218    
           1           6   13.428539      -8.6643829      -11.348979    
           1           6   15.546268      -7.2309260      -10.011034    
           2           1  -9.2538052      -8.4633837      -14.686789    
           2           1   5.4724932       9.0654135      -11.444653    
           2           1   8.7501020       9.4387360      -8.4542522    
           2           1  -12.091596      -9.2977381      -17.863150    
           2           1  -20.261457      -10.560073      -24.457844    
           2           1  -22.340746      -7.6655760      -27.478884    
           2           1  -20.662657      -3.3598237      -28.296312    
           2           1  -16.735575      -1.8506740      -25.992912    
           2           1   11.875897       1.3645248     -0.20502236    
           2           1   15.168833       2.6200597       3.0599954    
           2           1   17.043497       6.9287128       2.9221847    
           2           1   15.764611       10.048096     -0.28237522    
           2           1   2.1552219       10.428207      -14.880538    
           2           1  0.70675486       14.783521      -14.102856    
           2           1  -5.1940575       11.954350      -9.2088518    
           2           1  -3.7133815       7.5504498      -9.9711676    
           2           1  -5.2452798       16.538673      -11.602027    
           2           1  -3.2949412       16.567030      -8.8782978    
           2           1  -1.8562633       18.529972      -14.169924    
           2           1  0.35963029       18.153650      -11.658512    
           2           1  -1.8712187       21.092712      -8.9261131    
           2           1  -1.1189584       22.542685      -11.864835    
           2           1  -6.3780670       20.628689      -10.197298    
           2           1  -5.3406558       23.803745      -10.421294    
           2           1  -5.9731503       20.113188      -14.896135    
           2           1  -4.6553164       23.199816      -15.143459    
           2           1  -10.036527       22.004511      -13.164857    
           2           1  -9.3085442       23.189547      -16.247894    
           2           1  -8.7149553       25.097010      -13.517261    
           2           1  -1.6687962       7.9386444      -17.135906    
           2           1 -0.97558904       6.4876513      -21.527012    
           2           1   4.5862775       1.1144741      -18.891602    
           2           1   3.9358044       2.6056457      -14.480507    
           2           1   3.7497091       1.3837558      -23.304747    
           2           1   2.7556462       4.3992486      -24.436131    
           2           1  -1.7776597       3.0012243      -24.281687    
           2           1 -0.83227491     -4.39739997E-05  -23.092598    
           2           1   1.0160854       2.1864040      -28.183458    
           2           1   1.5145714     -0.93698174      -27.039444    
           2           1  -3.6167164       1.4848634      -28.412428    
           2           1  -3.2906413      -1.5877647      -27.082609    
           2           1 -0.84969962      0.10443786      -32.100231    
           2           1 -0.73746699      -2.9911935      -30.787548    
           2           1  -4.0944571      -2.7279439      -34.138069    
           2           1  -5.5136342      -3.2996082      -31.119030    
           2           1  -5.6001534     -0.19862552      -32.468235    
           2           1  -7.4744196      -1.3198482      -8.0930614    
           2           1  -9.1209393      -2.7789078      -3.9418461    
           2           1  -8.7136297      -10.527373      -6.4960322    
           2           1  -7.0186696      -9.0841846      -10.606787    
           2           1  -9.9238806      -6.0697284     -0.99266684    
           2           1  -13.906864      -7.7586617      -2.8815203    
           2           1  -12.998977      -8.6605139       1.7138280    
           2           1  -17.034391      -10.394247     -4.93009351E-02
           2           1  -15.810885      -11.404067       4.4739265    
           2           1  -20.010706      -12.975185       2.8180120    
           2           1  -18.681826      -15.169025       5.0278292    
           2           1  -18.519348      -15.801955       1.7096751    
           2           1  -14.324602      -14.229013       3.4084663    
           2           1  -15.433751      -13.177317      -1.0615221    
           2           1  -11.375343      -11.474744      0.84978104    
           2           1  -12.355412      -10.611586      -3.7475605    
           2           1  -8.3573360      -8.9863882      -1.5962670    
           2           1  -3.3280540      -5.0972304      -16.564154    
           2           1  0.94381493      -6.9854751      -17.165880    
           2           1  -2.7748892      -6.4870944      -8.5242691    
           2           1   1.4618132      -8.3932133      -9.1460066    
           2           1   4.1061401      -10.872662      -12.585012    
           2           1   5.7732000      -6.9547005      -10.386241    
           2           1   8.6137543      -10.602387      -11.667703    
           2           1   10.395042      -6.8953829      -9.2541056    
           2           1   13.192509      -10.554075      -10.462487    
           2           1   15.073769      -6.9255214      -7.9920526    
           2           1   17.353319      -8.2795115      -10.096726    
           2           1   15.846350      -5.3534288      -10.889351    
           2           1   13.957479      -9.0114899      -13.352262    
           2           1   11.135193      -5.3693504      -12.162322    
           2           1   9.2741423      -9.0348339      -14.570074    
           2           1   6.2870522      -5.5236125      -13.383769    
           2           1   4.4719310      -9.3347778      -15.554569    

 Configuration number 8:

   45.807224       0.0000000       0.0000000    
   0.0000000       87.232040       0.0000000    
   0.0000000       0.0000000       79.254509    
         286
           4          16  -8.5723686      -20.645267      -17.035614    
           1           6  -8.5860062      -18.163940      -19.142836    
           1           6  -7.8317528      -15.922017      -18.035656    
           1           6  -7.2295551      -16.203053      -15.443569    
           1           6  -7.5158348      -18.676195      -14.562739    
           1           6  -7.0869741      -19.611797      -12.020230    
           1           6  -6.2616467      -18.021069      -9.9794464    
           1           6  -5.7741795      -19.018520      -7.4734311    
           1           6  -6.2268214      -21.614208      -6.7995496    
           1           6  -7.3730597      -22.150032      -11.339270    
           1           6  -7.0503101      -23.110586      -8.8380423    
           5           7  -5.7861276      -15.474456      -10.213325    
           4          16  -4.7645617      -14.510705      -7.3939071    
           5           7  -4.8955603      -17.236174      -5.7951159    
           3           8  -8.0736837      -23.842152      -13.181004    
           3           8  -7.5146756      -25.637074      -8.5033588    
           1           6  -6.0463281      -25.515049      -13.941158    
           2           1  -4.4207635      -24.387438      -14.629535    
           2           1  -6.8082600      -26.673326      -15.499782    
           2           1  -5.4686832      -26.727654      -12.338467    
           1           6  -10.149526      -26.329597      -8.7299910    
           2           1  -11.324716      -25.054142      -7.5549173    
           2           1  -10.289526      -28.281429      -8.0082903    
           2           1  -10.772737      -26.243904      -10.722638    
           1           6  -5.8904920      -22.556946      -4.2450409    
           1           6  -6.3610864      -25.012136      -3.3676598    
           1           6  -5.8245759      -25.360752     -0.80305016    
           1           6  -4.9092784      -23.189987      0.40251407    
           4          16  -4.7949524      -20.646744      -1.7467420    
           1           6  -4.0416832      -23.010481       2.9920056    
           1           6  -3.2274184      -20.736355       4.1060829    
           1           6  -2.3085232      -20.542023       6.6376414    
           1           6  -3.8704619      -25.179720       4.6328783    
           1           6  -2.8516824      -24.987038       7.1716752    
           1           6  -2.0644722      -22.627874       8.2577076    
           3           8  -3.4842818      -18.593287       2.6858389    
           1           6  -1.2166892      -17.132093       2.2357936    
           2           1  0.40345585      -18.419207       1.9190105    
           2           1 -0.81567091      -15.866692       3.8449020    
           2           1  -1.5955173      -16.035088      0.50330842    
           3           8  -1.7365739      -18.166403       7.5262098    
           1           6  -3.9740820      -16.842466       8.3623953    
           2           1  -5.3010793      -16.580811       6.7621722    
           2           1  -3.3228817      -14.992092       9.0685301    
           2           1  -4.8999190      -17.908302       9.9157429    
           5           7  -4.5790105      -27.605047       3.9886518    
           4          16  -3.9357905      -29.408691       6.4868698    
           5           7  -2.7554920      -27.251095       8.4547796    
           1           6  -1.2619121      -22.407543       10.867203    
           1           6 -4.12373431E-02  -20.372391       12.043185    
           1           6  0.33731052      -20.718946       14.643866    
           1           6 -0.57137698      -23.035379       15.546026    
           4          16  -1.8758919      -24.814442       13.066022    
           1           6 -0.44110125      -23.986292       18.103977    
           1           6  0.39092997      -22.472237       20.205614    
           1           6  0.72822779      -23.548815       22.703167    
           1           6  0.15059939      -26.144606       23.284651    
           1           6 -0.87619674      -27.495193       21.242373    
           1           6  -1.0778830      -26.473101       18.755796    
           3           8  -1.9758023      -28.036688       16.893131    
           1           6 -0.17394930      -29.940536       16.102386    
           2           1   1.5996381      -29.015730       15.479697    
           2           1  -1.0533170      -30.919966       14.485443    
           2           1  0.19712690      -31.271839       17.671410    
           3           8  -1.6595856      -29.949472       21.547520    
           1           6  -4.3829942      -30.182432       21.550955    
           2           1  -4.7872462      -32.192894       21.931768    
           2           1  -5.1769285      -29.629662       19.696705    
           2           1  -5.1979747      -28.988245       23.068829    
           5           7  0.93515980      -19.927795       20.076550    
           4          16   1.8202125      -19.077028       22.975847    
           5           7   1.5467093      -21.831028       24.482824    
           1           6  0.59317321      -27.203619       25.773375    
           1           6 -0.15893614      -29.543369       26.763271    
           1           6  0.67628324      -29.961723       29.252045    
           1           6   2.1585765      -27.996552       30.210554    
           4          16   2.4748785      -25.587078       27.969902    
           1           6   3.1634586      -27.708551       32.749855    
           1           6   4.9243135      -25.821714       33.370739    
           1           6   5.8042974      -25.403940       35.901691    
           1           6   4.9274230      -26.808043       37.913788    
           1           6   3.1583645      -28.742136       37.395550    
           1           6   2.3079660      -29.239838       34.837765    
           5           7  0.59989667      -31.206295       34.673828    
           5           7   2.1325407      -30.307732       39.222965    
           4          16  0.21662952      -32.247673       37.632366    
           3           8   7.5227761      -23.513865       36.359291    
           1           6   9.9975882      -24.061214       35.354656    
           3           8   5.8741398      -24.357372       31.455839    
           1           6   5.3354759      -21.676752       31.630310    
           2           1   5.5476918      -20.935524       29.690157    
           2           1   6.6609039      -20.738037       32.941780    
           2           1   3.3644385      -21.390856       32.278248    
           2           1   11.177111      -22.401218       35.802277    
           2           1   9.9300966      -24.359930       33.283695    
           2           1   10.774022      -25.770838       36.288471    
           2           1  -6.6139841      -14.665320      -14.207065    
           2           1  -9.1680851      -18.477978      -21.103676    
           2           1  -7.7277689      -14.122053      -19.053736    
           2           1  -6.0660014      -27.159370      0.17574058    
           2           1  -7.0450640      -26.516441      -4.5956583    
           2           1   1.2523878      -19.330572       15.866632    
           2           1  0.58208829      -18.695255       11.015644    
           2           1  -1.2663828      -30.913847       25.687950    
           2           1  0.21271703      -31.637489       30.365238    
           2           1   5.6172996      -26.456253       39.833321    
           4          16  0.48752284       15.419069      -2.2270050    
           1           6  0.95365500       17.978004      -4.2677464    
           1           6  0.48682201       17.411043      -6.8218236    
           1           6 -0.22527248       14.893388      -7.1431351    
           1           6 -0.32904789       13.523919      -4.8229289    
           1           6   2.0072553       20.460829      -4.1240273    
           1           6   2.2760353       21.418306      -6.6061378    
           1           6   1.4133337       19.492962      -8.5645142    
           4          16   3.0194855       22.517717      -1.8061178    
           1           6   3.8104961       24.776243      -4.1759906    
           1           6   3.2890952       23.829002      -6.6360216    
           1           6 -0.81081909       10.944263      -5.2001591    
           1           6  -1.0139729       10.394187      -7.7971015    
           4          16 -0.71182269       12.989724      -9.7942286    
           1           6 -0.53884327       8.5214539      -3.6518629    
           1           6 -0.70464951       6.5516953      -5.7688603    
           1           6  -1.0069556       7.7289534      -8.1439934    
           1           6 -0.73411071       3.9398489      -5.9641094    
           1           6  -1.0065336       3.0828826      -8.5016727    
           4          16  -1.1992749       5.6742673      -10.649294    
           1           6  -2.6328416       7.9277096      -1.7713112    
           1           6  -4.9694581       9.1685181      -1.7933713    
           1           6  -6.9138532       8.3551617     -0.19481342    
           1           6  -6.5953503       6.2872138       1.4424003    
           1           6  -4.2267466       5.0938392       1.4823453    
           1           6  -2.2806456       5.8936563     -0.11097255    
           1           6   2.0759754       8.7244253      -2.4262111    
           1           6   2.3411319       9.4834146      9.97196138E-02
           1           6   4.7442966       9.9269562       1.1067729    
           1           6   6.9248996       9.6877794     -0.38488549    
           1           6   6.6314874       8.9604883      -2.9204638    
           1           6   4.2400346       8.4792194      -3.9333930    
           1           6 -0.55072564       20.578821      -10.358661    
           1           6  0.25450349       22.297457      -12.215979    
           1           6  -1.4102751       23.136343      -14.074428    
           1           6  -3.9340281       22.300287      -14.126097    
           1           6  -4.7495961       20.666206      -12.209765    
           1           6  -3.0753500       19.799585      -10.344560    
           1           6   3.6230166       18.294827      -10.032414    
           1           6   3.2335865       17.319294      -12.467152    
           1           6   5.1800179       16.049177      -13.719460    
           1           6   7.5455742       15.691837      -12.576573    
           1           6   7.9023819       16.632381      -10.120733    
           1           6   5.9666824       17.917967      -8.8575840    
           1           6   4.7229748       27.265287      -3.8676100    
           1           6   5.2426271       28.740049      -1.7592498    
           1           6   4.9440703       27.934099      0.89862704    
           1           6   5.3530383       30.219501       2.4675512    
           1           6   5.8757401       32.301434      0.88297844    
           1           6   5.9054751       31.410883      -1.7701397    
           1           6   5.2628651       30.422203       5.0856872    
           1           6   5.6976967       32.803459       6.1595411    
           1           6   6.2179942       34.893112       4.6090026    
           1           6   6.3180542       34.679180       1.9679911    
           1           6   6.5156131       32.921391      -3.8395569    
           1           6   6.8225069       35.593929      -3.6860559    
           5           7   7.0399575       37.845772      -3.6824052    
           1           6   6.9108553       31.949501      -6.3172231    
           5           7   7.3073273       31.172756      -8.4037266    
           3           8   4.4350729       25.801649       1.6907703    
           1           6  -1.3036774      0.48783484      -9.0511742    
           1           6  -1.7141242     -0.79167712      -11.312930    
           1           6  -2.3544829      -3.4457517      -11.633155    
           1           6  -2.5430331      -3.9539409      -14.385098    
           1           6  -2.0833189      -1.6788435      -15.695508    
           1           6  -1.5745226      0.35989556      -13.853727    
           3           8  -1.0930228       2.5752003      -14.394336    
           1           6  -3.0339422      -6.1600528      -15.766819    
           1           6  -3.0748999      -5.9972353      -18.414625    
           1           6  -2.6428130      -3.7106299      -19.686989    
           1           6  -2.1265106      -1.5048457      -18.316877    
           1           6  -2.8625934      -5.2367740      -9.7705669    
           1           6  -2.6295433      -4.7797112      -7.1322756    
           5           7  -2.4340074      -4.4860492      -4.8986688    
           1           6  -3.7635155      -7.7006793      -10.351309    
           5           7  -4.5747199      -9.7592640      -10.809312    
           1           6  -8.7906256       5.3993778       3.0506182    
           1           6  -8.3909864       2.8968279       4.4431500    
           1           6  -10.849255       1.8105952       5.5303144    
           1           6  -12.298755       3.5779159       7.3046045    
           1           6  -10.805817       4.3834410       9.6430206    
           1           6  -12.431553       5.9156728       11.475309    
           1           6   9.4963636       10.236193      0.71958464    
           1           6   9.7535105       12.956336       1.6907731    
           1           6   12.387325       13.517504       2.7302163    
           1           6   12.549358       16.095518       4.0179067    
           1           6   15.200595       16.743156       4.9572554    
           1           6   15.277779       19.265150       6.3608785    
           1           6  -5.6619091       23.125618      -16.236540    
           1           6  -6.2855930       25.956076      -16.191385    
           1           6  -7.7938786       26.770643      -18.513412    
           1           6  -8.4254389       29.585169      -18.548023    
           1           6  -9.9053459       30.377075      -20.899483    
           1           6  -10.540120       33.192913      -20.918947    
           1           6   9.6135492       14.326015      -13.982810    
           1           6   9.0357800       11.513071      -14.403839    
           1           6   11.061977       10.200858      -15.987484    
           1           6   10.456551       7.4408078      -16.580160    
           1           6   12.386037       6.2367773      -18.361258    
           1           6   11.775259       3.4803901      -18.963415    
           2           1   3.6708028       24.960697      -8.3308811    
           2           1 -0.61309135       2.6081898      -4.3789849    
           2           1  -1.2464157     -0.66470420      -7.3256016    
           2           1   4.9688230       28.193001      -5.7075968    
           2           1   6.7277966       36.362198      0.83730489    
           2           1   6.5605092       36.745270       5.4767280    
           2           1   5.6376152       33.046284       8.2172565    
           2           1   4.8604093       28.741062       6.2349825    
           2           1  -1.7662892      0.32209060      -19.234692    
           2           1  -2.7090881      -3.6594088      -21.758368    
           2           1  -3.4546642      -7.7111659      -19.518999    
           2           1  -3.3776543      -7.9860597      -14.865632    
           2           1 -0.44867474       4.9180341     -5.00519983E-02
           2           1  -3.8770266       3.5000880       2.7595232    
           2           1  -8.7427588       9.3399925     -0.24505489    
           2           1  -5.2848668       10.750164      -3.1037107    
           2           1  -9.2666588       6.9216657       4.4202476    
           2           1  -10.469484       5.2096615       1.7976483    
           2           1  -6.9696779       3.1423509       5.9695401    
           2           1  -7.6029811       1.4831486       3.1037207    
           2           1  -12.099376       1.2732611       3.9304554    
           2           1  -10.401490      3.19074355E-02   6.5565968    
           2           1  -12.936233       5.2875471       6.2630420    
           2           1  -14.053365       2.6060667       7.9300413    
           2           1  -9.1294985       5.5196352       9.0843687    
           2           1  -10.065489       2.6700490       10.610383    
           2           1  -13.165443       7.6444182       10.544038    
           2           1  -11.347633       6.5010753       13.164804    
           2           1  -14.081893       4.7949438       12.118587    
           2           1  0.66376191       9.7140303       1.3029933    
           2           1   4.9155202       10.465104       3.1068506    
           2           1   8.3122482       8.7590532      -4.1246786    
           2           1   4.0483994       7.9350166      -5.9320588    
           2           1   10.978302       9.8719444     -0.71996266    
           2           1   9.8682384       8.9141731       2.3106363    
           2           1   8.3336535       13.301456       3.1991222    
           2           1   9.2984343       14.294949      0.13511777    
           2           1   12.917771       12.026684       4.1151295    
           2           1   13.796676       13.409596       1.1731590    
           2           1   11.217338       16.131262       5.6449823    
           2           1   11.898462       17.594587       2.6934474    
           2           1   15.886395       15.212885       6.2244263    
           2           1   16.520729       16.799658       3.3240218    
           2           1   17.218916       19.749313       6.9683681    
           2           1   14.578507       20.817379       5.1405878    
           2           1   14.063294       19.202810       8.0683498    
           2           1  -3.7436202       18.467550      -8.8972311    
           2           1  -6.7190599       20.002308      -12.197347    
           2           1 -0.71962672       24.409437      -15.563175    
           2           1   2.2491145       22.872715      -12.289687    
           2           1  -7.4414568       22.019503      -16.167284    
           2           1  -7.3589721       26.396530      -14.440830    
           2           1  -9.5736599       25.656889      -18.617382    
           2           1  -9.5394287       30.077938      -16.834646    
           2           1  -11.679572       29.258728      -21.008656    
           2           1  -11.683640       33.710285      -19.241306    
           2           1  -11.626600       33.716656      -22.629055    
           2           1  -8.7934418       34.348099      -20.881876    
           2           1  -8.7928534       29.897015      -22.616625    
           2           1  -6.6459661       30.700161      -18.441992    
           2           1  -6.6927314       26.293444      -20.240143    
           2           1  -4.5043030       27.062565      -16.091539    
           2           1  -4.7455678       22.668261      -18.072390    
           2           1   6.2879515       18.639990      -6.9362435    
           2           1   9.7425594       16.383427      -9.1867867    
           2           1   1.4074082       17.580923      -13.416888    
           2           1   4.8494582       15.342252      -15.644007    
           2           1   9.8877649       15.240077      -15.855846    
           2           1   7.1796398       11.326133      -15.368409    
           2           1   11.291363       11.254519      -17.792601    
           2           1   8.5426645       7.3150253      -17.445776    
           2           1   12.463896       7.3433447      -20.146328    
           2           1   9.9145365       3.3227379      -19.910143    
           2           1   13.213073       2.6344628      -20.223715    
           2           1   11.695972       2.3332679      -17.213533    
           2           1   14.298306       6.3671656      -17.501158    
           2           1   10.368103       6.3330841      -14.794515    
           2           1   12.916411       10.314427      -15.003711    
           2           1   8.8316984       10.556954      -12.543953    
           2           1   11.424199       14.522422      -12.945247    

 Configuration number 9:

   76.418556       0.0000000       0.0000000    
   0.0000000       51.316380       0.0000000    
   0.0000000       0.0000000       71.343002    
         286
           4          16  -26.908394      -5.1026235       21.571451    
           1           6  -29.787157      -3.6972406       21.000202    
           1           6  -29.544319      -1.4090852       19.766914    
           1           6  -26.994652     -0.77954274       19.264631    
           1           6  -25.270449      -2.5894876       20.112818    
           1           6  -22.535568      -2.5176404       19.920261    
           1           6  -21.175673     -0.43769813       18.822330    
           1           6  -18.437328     -0.47237298       18.622229    
           1           6  -16.902168      -2.5145044       19.550274    
           1           6  -20.989178      -4.4926262       20.762093    
           1           6  -18.295176      -4.4869261       20.665270    
           5           7  -22.273745       1.7202681       17.849504    
           4          16  -19.892801       3.5084035       16.812057    
           5           7  -17.432465       1.6648053       17.519468    
           3           8  -22.139385      -6.5763216       21.803463    
           3           8  -17.057190      -6.5383701       21.637108    
           1           6  -22.070583      -8.7702789       20.172895    
           2           1  -23.003868      -8.3265085       18.350719    
           2           1  -23.133781      -10.260277       21.172272    
           2           1  -20.094933      -9.3794708       19.845594    
           1           6  -17.521303      -7.0815878       24.276093    
           2           1  -18.065388      -5.3371372       25.293245    
           2           1  -15.720059      -7.8051376       25.044239    
           2           1  -19.025816      -8.5133400       24.495394    
           1           6  -14.167457      -2.5171742       19.381886    
           1           6  -12.516704      -4.4196959       20.206282    
           1           6  -9.9657450      -3.9144521       19.736986    
           1           6  -9.5467644      -1.6004635       18.528767    
           4          16  -12.435504     -2.54150052E-02   18.014244    
           1           6  -7.1340446     -0.60738850       17.714220    
           1           6  -6.8743849       1.7105845       16.442467    
           1           6  -4.5255570       2.6966357       15.564224    
           1           6  -4.7878509      -1.9471452       18.074589    
           1           6  -2.4114358     -0.97154623       17.111254    
           1           6  -2.2154331       1.4173380       15.832097    
           3           8  -8.9982681       3.1458294       16.158014    
           1           6  -9.6538954       3.9623227       13.630589    
           2           1  -8.7286615       2.7494342       12.200362    
           2           1  -9.0872993       5.9509339       13.339027    
           2           1  -11.727757       3.7599142       13.491262    
           3           8  -4.6306190       5.0399013       14.443644    
           1           6  -4.5173216       7.0698752       16.262383    
           2           1  -6.1433535       6.9512887       17.581921    
           2           1  -4.6092629       8.8432465       15.163558    
           2           1  -2.7110684       6.9832234       17.324987    
           5           7  -4.5504494      -4.2479291       19.286381    
           4          16  -1.4956703      -5.0074921       19.128656    
           5           7 -0.36146379      -2.5190907       17.559298    
           1           6  0.18659428       2.4398355       15.005885    
           1           6  0.60383224       4.5031958       13.400924    
           1           6   3.1693108       5.0751715       13.044442    
           1           6   4.8065186       3.4689229       14.368387    
           4          16   3.0799496       1.1793768       16.043798    
           1           6   7.5449448       3.5285909       14.369870    
           1           6   8.9828100       5.5161901       13.189235    
           1           6   11.720738       5.4106255       13.026513    
           1           6   13.193108       3.4050682       14.119891    
           1           6   11.743927       1.6061776       15.427016    
           1           6   9.0417404       1.6422443       15.484286    
           3           8   7.8304243     -0.25606108       16.770050    
           1           6   7.9304266      -2.7085578       15.562390    
           2           1   7.2308326      -2.5554984       13.593987    
           2           1   6.6499300      -3.9275763       16.668665    
           2           1   9.8816509      -3.4559629       15.590672    
           3           8   12.928305     -0.33772025       16.672205    
           1           6   12.861005     -3.19362655E-02   19.386765    
           2           1   13.884581      -1.6689829       20.176464    
           2           1   10.887589     -1.95649788E-02   20.080196    
           2           1   13.827916       1.7503965       19.924374    
           5           7   7.9517441       7.6632323       12.127533    
           4          16   10.382157       9.3353233       11.015436    
           5           7   12.786942       7.4613533       11.827759    
           1           6   15.924269       3.3221035       13.914006    
           1           6   17.629341       1.6861997       15.110042    
           1           6   20.163309       2.1183841       14.450144    
           1           6   20.476753       4.0558043       12.681205    
           4          16   17.546768       5.3524647       11.851110    
           1           6   22.835711       5.0588775       11.698787    
           1           6   22.918797       6.7662768       9.6672716    
           1           6   25.231253       7.7964458       8.6878700    
           1           6   27.535641       7.2470922       9.7785664    
           1           6   27.557434       5.5676756       11.856862    
           1           6   25.249552       4.4352064       12.803530    
           5           7   25.632931       2.8353457       14.832595    
           5           7   29.727724       4.8453827       13.118041    
           4          16   28.745165       2.8581169       15.358619    
           3           8   25.179695       9.4296770       6.6722598    
           1           6   24.337675       8.2855425       4.3399701    
           3           8   20.677160       7.4069533       8.5302057    
           1           6   19.970526       10.040176       8.7638893    
           2           1   18.006262       10.150089       8.0694809    
           2           1   21.234217       11.252000       7.6244416    
           2           1   20.038013       10.616866       10.776401    
           2           1   24.439882       9.7904644       2.9017875    
           2           1   22.379358       7.5665512       4.5018368    
           2           1   25.632162       6.7220478       3.8181174    
           2           1  -26.389116      0.95249540       18.319090    
           2           1  -31.533678      -4.6221666       21.611759    
           2           1  -31.156898     -0.21885692       19.244455    
           2           1  -8.4379997      -5.2048316       20.238651    
           2           1  -13.173526      -6.1510468       21.102549    
           2           1   3.8568332       6.6209116       11.859902    
           2           1 -0.94528425       5.5333848       12.507769    
           2           1   17.041855      0.20332094       16.414118    
           2           1   21.756193       1.0654676       15.237055    
           2           1   29.289394       8.0595942       9.0349379    
           4          16  -2.2768185      -2.4279311      -5.9074779    
           1           6  -4.4324126     -0.80354840      -7.8097467    
           1           6  -3.6137674     -0.43921918      -10.311296    
           1           6  -1.2084173      -1.4585419      -10.690810    
           1           6 -0.19602706      -2.6194303      -8.4771395    
           1           6  -6.6862755      0.62864411      -7.4212890    
           1           6  -7.2443647       1.9673307      -9.6657877    
           1           6  -5.2665644       1.4617653      -11.700170    
           4          16  -8.7758265       1.1981932      -4.9874649    
           1           6  -10.493511       3.2997072      -6.9810629    
           1           6  -9.3709288       3.4686177      -9.4152184    
           1           6   2.2993519      -3.4422603      -8.8243103    
           1           6   3.1529987      -2.8521872      -11.271966    
           4          16  0.93851441      -1.3648939      -13.195101    
           1           6   4.4800572      -4.3172669      -7.1503639    
           1           6   6.6506891      -4.2080379      -9.0650997    
           1           6   5.7786126      -3.3865559      -11.448714    
           1           6   9.1665297      -4.9397068      -9.1554441    
           1           6   10.264389      -4.6254959      -11.592097    
           4          16   8.0319786      -3.3686612      -13.783310    
           1           6   4.3732319      -7.0383763      -6.2184258    
           1           6   2.7831244      -8.8481169      -7.3118134    
           1           6   2.9817638      -11.389846      -6.6051621    
           1           6   4.7666965      -12.192432      -4.8087897    
           1           6   6.3210144      -10.350087      -3.6981533    
           1           6   6.1339045      -7.8125372      -4.3981314    
           1           6   4.6001091      -2.3760502      -5.0085330    
           1           6   3.4181647      -2.8831472      -2.6903403    
           1           6   3.2637110      -1.0158479     -0.82830226    
           1           6   4.2440658       1.4154074      -1.2366843    
           1           6   5.3898296       1.9130027      -3.5793519    
           1           6   5.5726328      4.73529734E-02  -5.4449949    
           1           6  -6.4686251      0.54558545      -14.146870    
           1           6  -7.7808571       2.3041689      -15.643238    
           1           6  -8.7370520       1.6101640      -17.997749    
           1           6  -8.4277182     -0.86019647      -18.932114    
           1           6  -7.1980300      -2.6264887      -17.387711    
           1           6  -6.2186804      -1.9364946      -15.019565    
           1           6  -3.5187769       3.7436028      -12.149282    
           1           6  -2.3398838       4.0919929      -14.498927    
           1           6 -0.57574242       6.0308576      -14.829018    
           1           6  8.72624665E-02   7.6400409      -12.828314    
           1           6  -1.0645435       7.2420549      -10.471436    
           1           6  -2.8503118       5.3235903      -10.130478    
           1           6  -12.721848       4.6641755      -6.4475589    
           1           6  -14.299712       4.7629204      -4.3539209    
           1           6  -13.953887       3.2982125      -1.9979191    
           1           6  -16.282278       3.6848054     -0.48320079    
           1           6  -17.932852       5.3185453      -1.7979685    
           1           6  -16.704041       6.0913558      -4.1926813    
           1           6  -16.877474       2.6608117       1.8625864    
           1           6  -19.215673       3.2886500       2.9334459    
           1           6  -20.878782       4.9082222       1.6476260    
           1           6  -20.269510       5.9446626     -0.71661502    
           1           6  -17.719385       7.8208036      -5.9001622    
           1           6  -20.207729       8.8285694      -5.6797781    
           5           7  -22.299417       9.6860247      -5.6040106    
           1           6  -16.370787       8.7733879      -8.0279331    
           5           7  -15.275620       9.6374416      -9.8093290    
           3           8  -12.119445       1.9936484      -1.3886658    
           1           6   12.751339      -5.4592767      -12.093985    
           1           6   14.209101      -5.4385896      -14.285219    
           1           6   16.695747      -6.5616169      -14.650516    
           1           6   17.551174      -5.9204583      -17.243862    
           1           6   15.629180      -4.5167985      -18.445044    
           1           6   13.479093      -4.2035060      -16.683311    
           3           8   11.484507      -3.0943685      -17.163208    
           1           6   19.801783      -6.4043379      -18.556955    
           1           6   20.041281      -5.4727211      -21.028463    
           1           6   18.103916      -4.0913858      -22.199392    
           1           6   15.853948      -3.5967865      -20.895664    
           1           6   18.074297      -8.0603666      -12.983226    
           1           6   17.303543      -8.6140213      -10.465984    
           5           7   16.753664      -9.1024723      -8.3270464    
           1           6   20.393532      -9.2382660      -13.674542    
           5           7   22.329376      -10.264223      -14.232316    
           1           6   4.9772353      -14.970178      -4.1523666    
           1           6   7.2236643      -15.669291      -2.4771550    
           1           6   7.6106715      -18.526613      -2.1991735    
           1           6   5.3240876      -19.987841      -1.1962011    
           1           6   4.3646827      -19.087221       1.3760388    
           1           6   2.3200362      -20.843502       2.4194114    
           1           6   4.1282229       3.3898847      0.81963164    
           1           6   1.4624839       3.9269896       1.8266029    
           1           6   1.4984726       5.8421893       3.9895394    
           1           6  -1.0685529       6.1522894       5.2725439    
           1           6  -1.0323788       8.1089020       7.3970523    
           1           6  -3.5680809       8.3071165       8.7658863    
           1           6  -9.3076572      -1.5093019      -21.567801    
           1           6  -12.167515      -1.2594851      -21.988499    
           1           6  -12.869986      -1.6540149      -24.764105    
           1           6  -15.699121      -1.4516054      -25.298925    
           1           6  -16.325972      -1.6957176      -28.108702    
           1           6  -19.157274      -1.4836935      -28.633892    
           1           6   2.0230458       9.6892443      -13.229286    
           1           6   4.6734939       8.6253042      -13.740345    
           1           6   6.5982518       10.682386      -14.365211    
           1           6   9.1716909       9.6125345      -15.120218    
           1           6   11.094277       11.649230      -15.828132    
           1           6   13.609089       10.540037      -16.717770    
           2           1  -10.171998       4.6980515      -10.878072    
           2           1   10.250591      -5.7445812      -7.5829072    
           2           1   13.617574      -6.3004780      -10.403537    
           2           1  -13.304024       5.7913928      -8.0904837    
           2           1  -21.624279       7.1990643      -1.6465884    
           2           1  -22.708195       5.3808546       2.5014954    
           2           1  -19.757404       2.5133374       4.7800303    
           2           1  -15.526893       1.3969331       2.8028705    
           2           1   14.297027      -2.5138886      -21.735863    
           2           1   18.361980      -3.3980737      -24.136696    
           2           1   21.799797      -5.8383603      -22.064461    
           2           1   21.374575      -7.4621334      -17.733532    
           2           1   7.3866234      -6.4133773      -3.5097151    
           2           1   7.7315259      -10.880899      -2.2768407    
           2           1   1.7384725      -12.796456      -7.4979725    
           2           1   1.4080477      -8.2736940      -8.7588797    
           2           1   3.1869180      -15.569968      -3.2307730    
           2           1   5.0922446      -16.059641      -5.9486923    
           2           1   6.9960237      -14.798792     -0.57865518    
           2           1   8.9693298      -14.854368      -3.3091776    
           2           1   8.1610584      -19.323147      -4.0625730    
           2           1   9.2400064      -18.850866     -0.91238958    
           2           1   3.7477064      -19.911503      -2.5837061    
           2           1   5.8521857      -22.014818      -1.0414090    
           2           1   3.5996361      -17.136547       1.2274641    
           2           1   5.9693661      -18.994921       2.7286482    
           2           1  0.70799047      -20.972757       1.0878032    
           2           1   1.5820055      -20.176579       4.2591720    
           2           1   3.0783496      -22.779097       2.6896279    
           2           1   2.6332052      -4.7686605      -2.3150175    
           2           1   2.3724670      -1.4811223      0.98855901    
           2           1   6.1734023       3.8004262      -3.9495046    
           2           1   6.4704514      0.48902708      -7.2666402    
           2           1   4.9770322       5.1789060      0.12714890    
           2           1   5.3212495       2.7535288       2.4308910    
           2           1  0.58968401       2.1476076       2.5167131    
           2           1  0.24781266       4.6159911      0.25587612    
           2           1   2.9002666       5.2168641       5.4291224    
           2           1   2.1679034       7.7058516       3.2752626    
           2           1  -1.6630758       4.2924666       6.0587173    
           2           1  -2.5192621       6.6906857       3.8478773    
           2           1  0.48492238       7.6012068       8.7549477    
           2           1 -0.51307952       9.9846830       6.6051636    
           2           1  -3.4918077       9.7062330       10.322879    
           2           1  -5.0699849       8.9118834       7.4367895    
           2           1  -4.1421347       6.4642229       9.5786734    
           2           1  -5.2208161      -3.3488455      -13.868155    
           2           1  -6.9468608      -4.5773306      -18.059484    
           2           1  -9.6862059       3.0408978      -19.166389    
           2           1  -7.9435053       4.2790613      -15.016664    
           2           1  -8.7128096      -3.4619257      -22.050480    
           2           1  -13.170824      -2.6486790      -20.773533    
           2           1  -12.176175      -3.5346301      -25.396959    
           2           1  -16.726940      -2.9377842      -24.225080    
           2           1  -15.608185      -3.5360262      -28.821283    
           2           1  -20.221243      -2.9631062      -27.601595    
           2           1  -19.580780      -1.6908373      -30.672140    
           2           1  -19.895535      0.37351981      -28.006708    
           2           1  -15.294778     -0.20882565      -29.175943    
           2           1  -16.413284      0.39470300      -24.591105    
           2           1  -11.851022     -0.22851795      -25.927000    
           2           1  -12.819658      0.63924199      -21.373306    
           2           1  -8.3236094     -0.23764063      -22.925676    
           2           1  -3.7247190       5.0519042      -8.2644157    
           2           1 -0.56462026       8.4626455      -8.8658714    
           2           1  -2.8167317       2.8604918      -16.102364    
           2           1  0.29860604       6.2980113      -16.696705    
           2           1   1.4490150       10.878323      -14.865397    
           2           1   4.5722947       7.2705436      -15.341131    
           2           1   5.8527207       11.853759      -15.944073    
           2           1   8.9178829       8.3071051      -16.750076    
           2           1   10.288833       12.864050      -17.340298    
           2           1   13.335517       9.3448048      -18.417023    
           2           1   14.984390       12.040218      -17.205357    
           2           1   14.464204       9.3416643      -15.227461    
           2           1   11.416704       12.900147      -14.172421    
           2           1   9.9380274       8.4469099      -13.547424    
           2           1   6.8165827       11.975326      -12.721051    
           2           1   5.3026724       7.5171366      -12.069636    
           2           1   2.0848234       10.950559      -11.555283    

 Configuration number 10:

   83.019508       0.0000000       0.0000000    
   0.0000000       56.531807       0.0000000    
   0.0000000       0.0000000       99.569534    
         286
           4          16 -0.30090478      -5.3586068      -41.907017    
           1           6 -0.79153395      -3.9247887      -44.786301    
           1           6  0.54792887      -1.6968685      -45.027493    
           1           6   1.9886996      -1.1249896      -42.847134    
           1           6   1.7623688      -2.9281561      -40.933540    
           1           6   2.9399204      -2.9040635      -38.458504    
           1           6   4.4484301     -0.83467180      -37.545383    
           1           6   5.6504836     -0.90265220      -35.078789    
           1           6   5.3467369      -2.9730060      -33.350658    
           1           6   2.7588458      -4.9245396      -36.765774    
           1           6   3.8421929      -4.9555550      -34.298077    
           5           7   4.9372349       1.3407230      -38.890900    
           4          16   6.7959433       3.1010692      -37.051666    
           5           7   7.0588956       1.2227818      -34.531017    
           3           8   1.4589645      -7.0559297      -37.502892    
           3           8   3.4888806      -7.0717621      -32.866158    
           1           6   3.1508334      -9.0654068      -38.274418    
           2           1   4.3764839      -8.4028158      -39.840740    
           2           1   1.9356747      -10.621847      -38.945541    
           2           1   4.3242402      -9.6932602      -36.655376    
           1           6  0.90919334      -7.8505592      -32.414188    
           2           1 -0.39811465      -6.2409139      -32.681931    
           2           1  0.83859283      -8.4959240      -30.426922    
           2           1  0.36400491      -9.4131937      -33.689301    
           1           6   6.4806719      -3.0043986      -30.857677    
           1           6   6.1439657      -4.8374248      -28.976717    
           1           6   7.5510674      -4.4050527      -26.784168    
           1           6   9.0281506      -2.2147467      -26.885872    
           4          16   8.5492601     -0.63134223      -29.771408    
           1           6   10.786664      -1.3661417      -24.971516    
           1           6   12.025772      0.98365438      -25.040266    
           1           6   13.773343       1.8130354      -23.162497    
           1           6   11.418123      -2.9137802      -22.818493    
           1           6   13.169350      -2.0476785      -20.898552    
           1           6   14.397201      0.36982116      -21.026527    
           3           8   11.404023       2.6383770      -26.934736    
           1           6   13.407018       3.1673162      -28.725464    
           2           1   14.264397       1.3726234      -29.381413    
           2           1   14.861942       4.3951135      -27.866861    
           2           1   12.482312       4.1273613      -30.327585    
           3           8   14.795900       4.1848707      -23.483936    
           1           6   13.156700       6.1431065      -22.518167    
           2           1   11.310889       6.0985584      -23.507353    
           2           1   14.132325       7.9486670      -22.889971    
           2           1   12.885321       5.8954325      -20.453876    
           5           7   10.484233      -5.3122892      -22.369141    
           4          16   11.786356      -6.2595115      -19.662140    
           5           7   13.561563      -3.7529404      -18.966211    
           1           6   16.078230       1.2690804      -19.064655    
           1           6   17.867800       3.2090402      -19.231285    
           1           6   19.130505       3.6828077      -16.951090    
           1           6   18.334711       2.1303480      -14.959863    
           4          16   16.021820     -4.25418979E-03  -16.003138    
           1           6   19.293400       2.1253893      -12.399301    
           1           6   20.930010       4.0873861      -11.464764    
           1           6   22.112017       3.9073021      -9.0014830    
           1           6   21.659502       1.8344513      -7.2960372    
           1           6   19.887426      6.29369467E-02  -8.1865082    
           1           6   18.790970      0.19567581      -10.651962    
           3           8   17.140717      -1.6911724      -11.342807    
           1           6   18.371531      -4.0733752      -11.901406    
           2           1   19.748692      -3.8054988      -13.457141    
           2           1   16.854744      -5.3657379      -12.517064    
           2           1   19.325964      -4.8088541      -10.192440    
           3           8   19.245749      -1.9817621      -6.7172079    
           1           6   16.703211      -1.8566955      -5.7297578    
           2           1   16.459784      -3.5683851      -4.5629034    
           2           1   15.296535      -1.8400300      -7.2768741    
           2           1   16.488480     -0.14607140      -4.5374060    
           5           7   21.526861       6.2693095      -12.765152    
           4          16   23.480425       7.8825593      -10.896605    
           5           7   23.640097       5.9418173      -8.4190025    
           1           6   22.934616       1.6703440      -4.8736892    
           1           6   22.528559     -1.01267863E-02  -2.8668642    
           1           6   24.157421      0.37623426     -0.80247623    
           1           6   25.909422       2.3179200      -1.1935390    
           4          16   25.479362       3.6790838      -4.1773739    
           1           6   27.727570       3.3553851      0.58361506    
           1           6   29.530718       5.1707664     -0.12260554    
           1           6   31.251148       6.3210301       1.6319879    
           1           6   31.101974       5.8529272       4.1910672    
           1           6   29.280657       4.0774121       5.0166125    
           1           6   27.682928       2.7382293       3.2368736    
           5           7   26.110689      0.98196805       4.3570991    
           5           7   28.924105       3.4129350       7.5161395    
           4          16   26.702263       1.1739091       7.4552603    
           3           8   33.055695       7.9757876      0.76626933    
           1           6   34.945557       6.7643895     -0.79017621    
           3           8   29.671658       5.8205495      -2.6242137    
           1           6   29.191187       8.4538507      -3.1939011    
           2           1   28.776823       8.5127287      -5.2372398    
           2           1   30.854843       9.6274948      -2.7316463    
           2           1   27.527754       9.1221790      -2.1125762    
           2           1   36.311798       8.2545099      -1.3003386    
           2           1   34.099037       5.9315763      -2.5162268    
           2           1   35.913235       5.2681847      0.31601623    
           2           1   3.1659200      0.55833685      -42.637722    
           2           1  -2.0484881      -4.8017941      -46.174477    
           2           1  0.49760801     -0.51232219      -46.724712    
           2           1   7.5320044      -5.6665392      -25.152424    
           2           1   4.9120135      -6.4660749      -29.214476    
           2           1   20.606518       5.1091962      -16.730354    
           2           1   18.257837       4.2148833      -20.990381    
           2           1   21.091427      -1.4882669      -2.9130039    
           2           1   24.068558     -0.70905799      0.95363110    
           2           1   32.394737       6.7724400       5.5214491    
           4          16  -10.676633      -3.8927603       12.126491    
           1           6  -9.8212852      -4.0200534       8.9395943    
           1           6  -8.1188269      -2.1190832       8.1975441    
           1           6  -7.5347047     -0.51121825       10.207726    
           1           6  -8.7558088      -1.2226839       12.503922    
           1           6  -10.652623      -5.3426108       6.7396154    
           1           6  -9.5079927      -4.2336154       4.5943704    
           1           6  -7.8599916      -1.9916447       5.3374557    
           4          16  -12.693009      -7.7816834       6.0368810    
           1           6  -11.979255      -7.4060273       2.7674332    
           1           6  -10.245519      -5.3936996       2.3705988    
           1           6  -8.3539743      0.53179604       14.448391    
           1           6  -6.8983130       2.5813682       13.582654    
           4          16  -5.9120364       2.3542588       10.449568    
           1           6  -9.5818272       1.1260496       16.992308    
           1           6  -8.5066090       3.7773864       17.454744    
           1           6  -6.9474235       4.5368605       15.426363    
           1           6  -8.5600557       5.5683174       19.368979    
           1           6  -7.1018877       7.7550430       18.789970    
           4          16  -5.6683140       7.5001454       15.748906    
           1           6  -8.7884712     -0.51510876       19.216293    
           1           6  -6.7095389      -2.1488380       19.096617    
           1           6  -5.8653626      -3.3880696       21.275318    
           1           6  -7.0499477      -3.0250831       23.624479    
           1           6  -9.1757231      -1.4374993       23.708073    
           1           6  -10.026518     -0.19412918       21.538740    
           1           6  -12.424691       1.0845881       16.433170    
           1           6  -13.946900     -0.94713771       17.188652    
           1           6  -16.462185      -1.0886816       16.387100    
           1           6  -17.499563      0.74809211       14.782604    
           1           6  -15.937029       2.7439308       13.991133    
           1           6  -13.434216       2.9214237       14.810978    
           1           6  -5.1860266      -2.2270508       4.3046851    
           1           6  -4.7805395      -1.7765895       1.7190038    
           1           6  -2.3363793      -1.6982503      0.73756862    
           1           6 -0.22243804      -2.0805352       2.3036542    
           1           6 -0.65100878      -2.6559768       4.8521433    
           1           6  -3.1055224      -2.7232196       5.8543139    
           1           6  -9.0626955      0.55942160       4.6150255    
           1           6  -7.5348983       2.6784947       4.1563373    
           1           6  -8.6270161       5.0419421       3.7105017    
           1           6  -11.258454       5.3627501       3.7458036    
           1           6  -12.768203       3.2439754       4.2658067    
           1           6  -11.693300      0.86716634       4.6928639    
           1           6  -12.786824      -8.8891373      0.70540613    
           1           6  -14.296559      -11.026393      0.52565551    
           1           6  -15.599887      -12.264968       2.6582816    
           1           6  -16.606541      -14.686625       1.6760242    
           1           6  -15.980303      -14.919029     -0.90863901    
           1           6  -14.646781      -12.585111      -1.7088861    
           1           6  -17.935595      -16.535582       2.9867458    
           1           6  -18.640207      -18.720501       1.6683984    
           1           6  -18.007690      -18.995100     -0.89379472    
           1           6  -16.689823      -17.110981      -2.2170806    
           1           6  -13.941579      -12.025618      -4.1829867    
           1           6  -14.095801      -13.838228      -6.1619482    
           5           7  -14.157551      -15.381413      -7.8127327    
           1           6  -13.027326      -9.6090517      -4.9453182    
           5           7  -12.296629      -7.5696831      -5.6006961    
           3           8  -15.815788      -11.469862       4.8379798    
           1           6  -6.7270694       9.6869440       20.592258    
           1           6  -5.3195081       11.907516       20.507835    
           1           6  -4.7513680       13.586330       22.610134    
           1           6  -3.1960907       15.701538       21.617994    
           1           6  -2.8338768       15.329036       19.004007    
           1           6  -4.1067224       12.965350       18.220959    
           3           8  -4.1419487       12.101638       16.054312    
           1           6  -2.1369231       17.840193       22.770826    
           1           6 -0.74557680       19.522736       21.266439    
           1           6 -0.39910161       19.120274       18.668083    
           1           6  -1.4594853       16.992977       17.504337    
           1           6  -5.4030442       13.300708       25.145096    
           1           6  -6.9637914       11.328111       26.108006    
           5           7  -8.2861567       9.7324381       27.017727    
           1           6  -4.4972448       14.968130       27.053043    
           5           7  -3.7082019       16.336170       28.669954    
           1           6  -5.9805264      -4.2905941       25.958984    
           1           6  -7.2310848      -3.5483429       28.452450    
           1           6  -5.7648740      -4.4511762       30.781092    
           1           6  -5.3224392      -7.3062716       30.952801    
           1           6  -7.7559218      -8.8634567       30.969301    
           1           6  -7.2646766      -11.664832       31.476429    
           1           6  -20.211956      0.54756033       13.936907    
           1           6  -20.722836      -1.7374289       12.223150    
           1           6  -23.496733      -1.9141539       11.445625    
           1           6  -24.128862      -4.3355050       10.010118    
           1           6  -26.907061      -4.4791241       9.2378168    
           1           6  -27.551071      -6.9362946       7.8668866    
           1           6   2.4102285      -1.8080226       1.2504560    
           1           6   3.1392505      -3.8637855     -0.66357571    
           1           6   5.7823777      -3.4275308      -1.7394147    
           1           6   6.5788894      -5.3846769      -3.7073960    
           1           6   9.2649965      -4.9445181      -4.6820383    
           1           6   10.092299      -6.9061556      -6.6340213    
           1           6  -12.392679       7.9336338       3.2885003    
           1           6  -11.826200       9.7929440       5.4417152    
           1           6  -12.790744       12.446333       4.8606186    
           1           6  -12.131336       14.378447       6.8968987    
           1           6  -13.018231       17.045424       6.2333422    
           1           6  -12.206024       18.994108       8.2014494    
           2           1  -9.6052265      -4.8867168      0.46673551    
           2           1  -9.5527363       5.3818693       21.182205    
           2           1  -7.6998172       9.2654285       22.379715    
           2           1  -11.928992      -8.2149544      -1.0585778    
           2           1  -16.237309      -17.406782      -4.2112322    
           2           1  -18.550426      -20.727547      -1.8983364    
           2           1  -19.687794      -20.227383       2.6322470    
           2           1  -18.382465      -16.255796       4.9952540    
           2           1  -1.2340639       16.607155       15.478382    
           2           1  0.70576686       20.479548       17.558939    
           2           1  9.28571150E-02   21.193762       22.161055    
           2           1  -2.3543839       18.249063       24.782660    
           2           1  -11.693913       1.0424258       21.654768    
           2           1  -10.191898      -1.1320280       25.489613    
           2           1  -4.2165275      -4.6488199       21.154909    
           2           1  -5.7159200      -2.4276240       17.293768    
           2           1  -6.0727377      -6.3737640       25.694368    
           2           1  -3.9322038      -3.8164296       26.065670    
           2           1  -9.2029543      -4.2691312       28.507931    
           2           1  -7.3543067      -1.4564421       28.559151    
           2           1  -3.9147923      -3.4576707       30.828941    
           2           1  -6.8119802      -3.8270836       32.489986    
           2           1  -4.0915847      -7.9516950       29.377094    
           2           1  -4.2518425      -7.7033610       32.717331    
           2           1  -8.7553873      -8.6573582       29.135143    
           2           1  -9.0442791      -8.0983944       32.442062    
           2           1  -5.9577847      -12.463380       30.047392    
           2           1  -9.0367947      -12.773134       31.419987    
           2           1  -6.3926773      -11.941433       33.360573    
           2           1  -13.172336      -2.4296741       18.419630    
           2           1  -17.644888      -2.6677065       17.037966    
           2           1  -16.697908       4.1920753       12.710865    
           2           1  -12.233173       4.4867301       14.153637    
           2           1  -20.772736       2.3034577       12.936822    
           2           1  -21.447762      0.40453100       15.631647    
           2           1  -20.167755      -3.5013573       13.221144    
           2           1  -19.503500      -1.6118215       10.515463    
           2           1  -24.700426      -1.8092810       13.166494    
           2           1  -24.002367     -0.24860297       10.264573    
           2           1  -23.657503      -5.9993110       11.211066    
           2           1  -22.919836      -4.4781866       8.2959080    
           2           1  -28.102098      -4.3004670       10.955852    
           2           1  -27.372959      -2.8337455       8.0159101    
           2           1  -29.567028      -6.9961243       7.3121681    
           2           1  -26.393288      -7.1546073       6.1353016    
           2           1  -27.172194      -8.5885305       9.0965319    
           2           1  -3.3850031      -3.1298161       7.8721766    
           2           1  0.97163892      -2.9970798       6.1046534    
           2           1  -2.0631368      -1.2521539      -1.2754816    
           2           1  -6.3962860      -1.3388022      0.48789367    
           2           1   3.7952006      -1.8116630       2.8259625    
           2           1   3.0366864      -5.7400846      0.27593863    
           2           1   7.1765671      -3.4309280     -0.16624232    
           2           1   6.4525933      -7.3083501      -2.8667455    
           2           1   10.587573      -4.9702406      -3.0498836    
           2           1   10.021585      -8.8399696      -5.8298388    
           2           1   12.048935      -6.5535369      -7.2886639    
           2           1   8.8336792      -6.8651643      -8.3079815    
           2           1   9.3871298      -3.0228789      -5.5220137    
           2           1   5.2295680      -5.3491025      -5.3230438    
           2           1   5.8681235      -1.5078684      -2.5953453    
           2           1   1.7403415      -3.8982224      -2.2297027    
           2           1   2.5696344      6.76099956E-02  0.31275865    
           2           1  -12.923509     -0.75919014       5.0930996    
           2           1  -14.834458       3.4519579       4.3230515    
           2           1  -5.4676590       2.4878225       4.1060648    
           2           1  -7.3934851       6.6682200       3.3142629    
           2           1  -11.624877       8.7203503       1.4963663    
           2           1  -9.7519846       9.8632145       5.7676992    
           2           1  -11.971069       13.079034       3.0297496    
           2           1  -10.048043       14.401043       7.1796312    
           2           1  -12.250872       17.580959       4.3503380    
           2           1  -10.117660       19.068737       8.3600035    
           2           1  -12.887094       20.906996       7.7052712    
           2           1  -12.972380       18.505095       10.086944    
           2           1  -15.110699       17.053162       6.0469718    
           2           1  -12.968095       13.794515       8.7371874    
           2           1  -14.874492       12.393872       4.5881333    
           2           1  -12.679136       9.0711174       7.2223134    
           2           1  -14.469028       7.7692342       3.0338190    

 Configuration number 11:

   81.793404       0.0000000       0.0000000    
   0.0000000       69.487709       0.0000000    
   0.0000000       0.0000000       79.585846    
         286
           4          16  0.86319643      -2.6232901       1.0210105    
           1           6   3.8233678      -1.4097972      0.43168640    
           1           6   4.2705364      0.79909116       1.7499839    
           1           6   2.1822107       1.5372097       3.2523379    
           1           6  0.13553712     -0.12187708       3.1005640    
           1           6  -2.2886286      7.03125522E-02   4.3738332    
           1           6  -3.0384090       2.2256286       5.8486400    
           1           6  -5.4701033       2.3186049       7.1294322    
           1           6  -7.2950711      0.30474573       7.0080881    
           1           6  -4.0889926      -1.8642874       4.3174376    
           1           6  -6.4909086      -1.7688975       5.5446563    
           5           7  -1.5737147       4.3543634       6.2075205    
           4          16  -3.2822521       6.2768068       8.0306368    
           5           7  -5.8764834       4.5330353       8.4385633    
           3           8  -3.5218530      -4.0327868       2.9937582    
           3           8  -7.9985433      -3.8583350       5.3767719    
           1           6  -2.7700334      -6.0867410       4.6364331    
           2           1  -1.0910745      -5.5177264       5.7523952    
           2           1  -2.2807894      -7.6763673       3.3794079    
           2           1  -4.3415251      -6.6132541       5.9160399    
           1           6  -8.7296877      -4.6394768       2.8624916    
           2           1  -8.6569777      -3.0202086       1.5403793    
           2           1  -10.694865      -5.3334570       3.0142729    
           2           1  -7.4893169      -6.1626658       2.1549754    
           1           6  -9.7328243      0.40301362       8.2726440    
           1           6  -11.723072      -1.3341562       8.0621157    
           1           6  -13.820740     -0.76837873       9.5717678    
           1           6  -13.534509       1.4253043       11.019317    
           4          16  -10.581633       2.8351552       10.386037    
           1           6  -15.332808       2.4310830       12.825584    
           1           6  -14.943447       4.7087526       14.138502    
           1           6  -16.670710       5.7425227       15.930773    
           1           6  -17.658825       1.1627126       13.476950    
           1           6  -19.373653       2.1829143       15.365028    
           1           6  -18.937984       4.5515304       16.624254    
           3           8  -12.843627       6.0794554       13.527926    
           1           6  -11.144357       6.7614398       15.559518    
           2           1  -11.372343       5.4490237       17.172081    
           2           1  -11.507200       8.7186985       16.190702    
           2           1  -9.2193651       6.5868225       14.770858    
           3           8  -16.037586       8.0623684       16.923550    
           1           6  -16.775305       10.103874       15.267076    
           2           1  -15.733914       9.9789629       13.451943    
           2           1  -16.280287       11.872991       16.257217    
           2           1  -18.843052       10.037505       14.922585    
           5           7  -18.465450      -1.1058365       12.464921    
           4          16  -21.188799      -1.7849693       13.899998    
           5           7  -21.470045      0.70254815       15.818213    
           1           6  -20.750696       5.6551542       18.353979    
           1           6  -20.380230       7.6867762       20.010578    
           1           6  -22.554451       8.3708258       21.360695    
           1           6  -24.671759       6.8892264       20.786427    
           4          16  -23.887878       4.5742650       18.539440    
           1           6  -27.159872       7.0685692       21.910313    
           1           6  -27.857180       9.0438709       23.644270    
           1           6  -30.285267       9.0375319       24.927156    
           1           6  -32.190578       7.1402788       24.506519    
           1           6  -31.511688       5.3560667       22.657310    
           1           6  -29.090687       5.3065200       21.466486    
           3           8  -28.641394       3.4384809       19.732500    
           1           6  -28.456955      0.91428131       20.784262    
           2           1  -27.078587      0.91350323       22.361416    
           2           1  -27.759109     -0.29052266       19.231836    
           2           1  -30.328205      0.26609752       21.451996    
           3           8  -33.177853       3.5001347       21.931683    
           1           6  -34.375195       4.0577936       19.539232    
           2           1  -35.767101       2.5370607       19.219156    
           2           1  -32.958065       4.0761609       17.997137    
           2           1  -35.358292       5.9054012       19.652927    
           5           7  -26.347136       11.074191       24.268757    
           4          16  -27.993696       12.768827       26.358372    
           5           7  -30.629461       11.052236       26.534927    
           1           6  -34.581905       7.1276450       25.851120    
           1           6  -36.567497       5.3870044       25.622133    
           1           6  -38.624561       5.8886147       27.219650    
           1           6  -38.275024       8.0025806       28.765057    
           4          16  -35.302277       9.3635626       28.209101    
           1           6  -40.097992       9.1063385       30.504240    
           1           6  -39.442928       10.978903       32.267349    
           1           6  -41.249321       12.161175       33.912800    
           1           6  -43.792240       11.606112       33.778374    
           1           6  -44.559780       9.7360611       32.030396    
           1           6  -42.742882       8.4360399       30.443523    
           5           7  -43.827118       6.6408238       28.889530    
           5           7  -47.036690       8.9651890       31.720436    
           4          16  -46.918648       6.7166724       29.515379    
           3           8  -40.444908       13.951275       35.610775    
           1           6  -38.923523       12.922257       37.628212    
           3           8  -36.956459       11.673518       32.448879    
           1           6  -36.436047       14.308380       31.886009    
           2           1  -34.430946       14.376282       31.315857    
           2           1  -36.773815       15.503311       33.564957    
           2           1  -37.642670       14.951512       30.301134    
           2           1  -38.464142       14.528045       38.877884    
           2           1  -37.167027       12.051851       36.892654    
           2           1  -40.033566       11.493175       38.686306    
           2           1   2.1312141       3.2391510       4.4201283    
           2           1   5.1021552      -2.3965771     -0.86067206    
           2           1   6.0488095       1.8542335       1.6431895    
           2           1  -15.527524      -1.9259216       9.6466551    
           2           1  -11.640889      -2.9912729       6.8459215    
           2           1  -22.616062       9.8955746       22.751188    
           2           1  -18.549088       8.6074696       20.247812    
           2           1  -36.491894       3.7696018       24.346140    
           2           1  -40.353962       4.7615995       27.263567    
           2           1  -45.162960       12.552633       35.009106    
           4          16  -38.655560       27.257036      -1.9450266    
           1           6  -36.203213       26.981262      -4.1411777    
           1           6  -34.027317       25.792940      -3.1893690    
           1           6  -34.327759       25.125269     -0.65272552    
           1           6  -36.751137       25.783642      0.33086064    
           1           6  -35.645874       27.959501      -6.5945010    
           1           6  -33.082245       27.456629      -7.1528974    
           1           6  -31.796019       26.062532      -4.9816747    
           4          16  -37.220833       29.572336      -8.9400969    
           1           6  -34.399788       29.607079      -10.783376    
           1           6  -32.380722       28.388845      -9.4939775    
           1           6  -36.941479       25.317957       2.9356060    
           1           6  -34.649635       24.364349       3.8910387    
           4          16  -32.277843       23.948227       1.6499068    
           1           6  -38.710812       26.091274       5.0853872    
           1           6  -37.095963       25.324005       7.3618507    
           1           6  -34.759350       24.308046       6.5759592    
           1           6  -37.385437       25.198483       9.9649572    
           1           6  -35.246742       24.129393       11.199117    
           4          16  -32.838898       23.306454       8.9901371    
           1           6  -41.193893       24.650711       5.3128767    
           1           6  -41.583786       22.310312       4.1394825    
           1           6  -43.763538       20.906784       4.6655493    
           1           6  -45.604103       21.787323       6.3669720    
           1           6  -45.219009       24.163042       7.4865494    
           1           6  -43.038750       25.565357       6.9814796    
           1           6  -39.051273       28.947376       4.7597036    
           1           6  -41.194870       29.907776       3.5313449    
           1           6  -41.375244       32.486759       2.9916282    
           1           6  -39.414921       34.161987       3.6161144    
           1           6  -37.257370       33.173790       4.8059831    
           1           6  -37.073803       30.598255       5.3762417    
           1           6  -30.624023       23.596268      -5.8884754    
           1           6  -28.381163       23.704056      -7.3081775    
           1           6  -27.126781       21.493914      -7.9972715    
           1           6  -28.072651       19.107092      -7.3057899    
           1           6  -30.368383       19.014765      -5.9876194    
           1           6  -31.634171       21.233402      -5.2751398    
           1           6  -29.867683       27.704460      -3.5543363    
           1           6  -27.812601       26.582798      -2.3088315    
           1           6  -26.164019       28.058403     -0.86649734    
           1           6  -26.538300       30.669201     -0.59930044    
           1           6  -28.637070       31.762838      -1.7984273    
           1           6  -30.287001       30.303785      -3.2609055    
           1           6  -34.022861       30.573797      -13.241945    
           1           6  -35.639317       31.681702      -14.989504    
           1           6  -38.356079       32.151005      -14.569449    
           1           6  -39.397266       33.091816      -16.992874    
           1           6  -37.430378       33.246189      -18.790611    
           1           6  -35.038425       32.443203      -17.561852    
           1           6  -41.885296       33.733505      -17.548512    
           1           6  -42.429203       34.560333      -20.003784    
           1           6  -40.498905       34.710651      -21.816223    
           1           6  -37.992054       34.059860      -21.250391    
           1           6  -32.679939       32.493988      -18.726763    
           1           6  -32.347900       33.274895      -21.276665    
           5           7  -32.066044       33.918304      -23.423771    
           1           6  -30.392645       31.816288      -17.484749    
           5           7  -28.450348       31.261026      -16.468124    
           3           8  -39.554695       31.833591      -12.595791    
           1           6  -35.282677       23.612225       13.815784    
           1           6  -33.536392       22.456696       15.405948    
           1           6  -33.931049       21.705948       18.024277    
           1           6  -31.542303       20.574467       18.956194    
           1           6  -29.762707       20.606045       16.972223    
           1           6  -30.931042       21.735329       14.694317    
           3           8  -29.879362       22.018023       12.629880    
           1           6  -30.825665       19.607832       21.317341    
           1           6  -28.354807       18.689194       21.603123    
           1           6  -26.612011       18.716208       19.605816    
           1           6  -27.312561       19.697674       17.249519    
           1           6  -36.134293       21.879854       19.452461    
           1           6  -38.393524       23.062635       18.599361    
           5           7  -40.324753       24.064110       17.982960    
           1           6  -36.361942       20.840965       21.923450    
           5           7  -36.640465       19.963676       23.987806    
           1           6  -47.890064       20.169390       6.9598022    
           1           6  -49.526333       21.106894       9.1493778    
           1           6  -51.515747       19.177343       9.9878683    
           1           6  -53.334133       18.297985       7.9160929    
           1           6  -54.844574       20.425840       6.6781330    
           1           6  -56.835178       19.405563       4.8489428    
           1           6  -39.639793       36.930855       2.9820738    
           1           6  -39.831280       37.430080      0.13155878    
           1           6  -40.007992       40.246113     -0.48149261    
           1           6  -40.575542       40.758072      -3.2643993    
           1           6  -40.589680       43.568760      -3.9290004    
           1           6  -41.379948       44.046310      -6.6658745    
           1           6  -26.585663       16.751581      -7.9099016    
           1           6  -26.203169       16.275322      -10.743584    
           1           6  -24.484262       14.005903      -11.220040    
           1           6  -24.063354       13.427736      -14.015903    
           1           6  -22.295050       11.182717      -14.432446    
           1           6  -21.905582       10.571774      -17.227266    
           1           6  -24.753492       32.198372       1.0051731    
           1           6  -25.064898       31.636137       3.8341975    
           1           6  -23.129072       33.036018       5.4487495    
           1           6  -23.275076       32.346264       8.2443171    
           1           6  -21.268232       33.678329       9.8331203    
           1           6  -21.397476       32.938786       12.620177    
           2           1  -30.496704       28.241138      -10.344475    
           2           1  -39.076077       25.776827       11.018022    
           2           1  -37.079456       24.193665       14.677448    
           2           1  -32.057529       30.299131      -13.848273    
           2           1  -36.564034       34.196537      -22.737471    
           2           1  -40.952541       35.356026      -23.733477    
           2           1  -44.364677       35.090763      -20.522413    
           2           1  -43.343384       33.579121      -16.080160    
           2           1  -25.999411       19.770664       15.645368    
           2           1  -24.704794       17.958904       19.901009    
           2           1  -27.778723       17.928959       23.442831    
           2           1  -32.116657       19.550295       22.931704    
           2           1  -42.772972       27.409111       7.9021616    
           2           1  -46.619823       24.945810       8.7988100    
           2           1  -44.026253       19.057678       3.7514329    
           2           1  -40.152592       21.556164       2.8346014    
           2           1  -49.055874       19.991234       5.2183723    
           2           1  -47.216473       18.224012       7.3997149    
           2           1  -50.453018       22.915602       8.6256580    
           2           1  -48.295082       21.520061       10.797433    
           2           1  -50.526287       17.503901       10.780489    
           2           1  -52.628723       20.008699       11.563577    
           2           1  -52.292099       17.236917       6.4325562    
           2           1  -54.679119       16.926016       8.7619028    
           2           1  -53.560226       21.730927       5.6499333    
           2           1  -55.783932       21.565262       8.1723156    
           2           1  -55.942356       18.265551       3.3349636    
           2           1  -57.916050       20.948946       3.9415460    
           2           1  -58.198997       18.170673       5.8522072    
           2           1  -42.755634       28.637594       3.0158589    
           2           1  -43.092648       33.210060       2.0726230    
           2           1  -35.691055       34.446503       5.3059382    
           2           1  -35.361530       29.851683       6.2899442    
           2           1  -37.997486       37.975159       3.7637141    
           2           1  -41.347588       37.720608       3.9182928    
           2           1  -41.520237       36.448460     -0.64274788    
           2           1  -38.160152       36.589310     -0.82631576    
           2           1  -41.518299       41.120392      0.69323426    
           2           1  -38.209953       41.192917      6.10252768E-02
           2           1  -42.446259       39.924622      -3.7475216    
           2           1  -39.160473       39.771210      -4.4662557    
           2           1  -41.897060       44.584698      -2.6367807    
           2           1  -38.677265       44.367302      -3.5921433    
           2           1  -41.312065       46.081913      -7.1447091    
           2           1  -40.121014       43.027119      -7.9937310    
           2           1  -43.335728       43.370022      -6.9964714    
           2           1  -33.411076       21.108589      -4.2063823    
           2           1  -31.168953       17.173660      -5.4534688    
           2           1  -25.338108       21.632034      -9.0444937    
           2           1  -27.538260       25.545591      -7.7728224    
           2           1  -27.522129       15.082483      -7.0506072    
           2           1  -28.073069       15.975842      -11.649750    
           2           1  -25.294294       12.311785      -10.275230    
           2           1  -25.907831       13.036110      -14.942895    
           2           1  -23.072308       9.4992571      -13.444610    
           2           1  -23.724901       10.078666      -18.139528    
           2           1  -20.595669       8.9597340      -17.483736    
           2           1  -21.108673       12.221031      -18.243793    
           2           1  -20.440987       11.594022      -13.537799    
           2           1  -23.269070       15.123426      -14.971165    
           2           1  -22.624767       14.355270      -10.301095    
           2           1  -25.371445       17.979071      -11.643712    
           2           1  -24.695087       16.905941      -7.0017915    
           2           1  -31.918890       31.201397      -4.1840396    
           2           1  -28.974836       33.803692      -1.6063166    
           2           1  -27.469296       24.543262      -2.4913924    
           2           1  -24.532057       27.156691      5.49687110E-02
           2           1  -22.773836       31.766674      0.44762257    
           2           1  -24.873720       29.567535       4.1511264    
           2           1  -21.197832       32.598602       4.7370911    
           2           1  -23.047890       30.267630       8.4555597    
           2           1  -19.364960       33.219837       9.0681267    
           2           1  -21.120878       30.875616       12.851960    
           2           1  -19.930677       33.917126       13.744748    
           2           1  -23.266264       33.423103       13.434274    
           2           1  -21.501314       35.755047       9.6406660    
           2           1  -25.185616       32.810467       8.9924974    
           2           1  -23.385300       35.110031       5.2204466    
           2           1  -27.016735       32.145435       4.4244781    
           2           1  -25.047764       34.246048      0.65892541    

 Configuration number 12:

   74.773521       0.0000000       0.0000000    
   0.0000000       67.280457       0.0000000    
   0.0000000       0.0000000       57.410843    
         286
           4          16   9.8636322      -21.184124      -9.3274441    
           1           6   11.477947      -23.412371      -11.063996    
           1           6   14.052630      -22.969526      -11.101404    
           1           6   14.738103      -20.797178      -9.7024479    
           1           6   12.684986      -19.570961      -8.5840235    
           1           6   12.738585      -17.317715      -7.0227060    
           1           6   15.027556      -15.942664      -6.4864559    
           1           6   15.034245      -13.785848      -4.7859931    
           1           6   12.768681      -12.803629      -3.6472497    
           1           6   10.566834      -16.334520      -5.8670039    
           1           6   10.549301      -14.110145      -4.3299007    
           5           7   17.383894      -16.520149      -7.4559040    
           4          16   19.372122      -14.416503      -6.2156296    
           5           7   17.393545      -12.725904      -4.4405842    
           3           8   8.3076210      -17.540281      -6.3102875    
           3           8   8.2794714      -13.251801      -3.4502521    
           1           6   7.2364893      -18.797655      -4.1198626    
           2           1   8.5586205      -20.262224      -3.4197199    
           2           1   5.4841757      -19.700579      -4.7931376    
           2           1   6.8178225      -17.415609      -2.6061358    
           1           6   6.3746400      -12.672869      -5.3212929    
           2           1   7.2776284      -12.003805      -7.0871100    
           2           1   5.2276592      -11.139307      -4.4887080    
           2           1   5.1864758      -14.340888      -5.7379923    
           1           6   12.766618      -10.602877      -2.0003815    
           1           6   10.851495      -9.8252678     -0.34249330    
           1           6   11.431385      -7.6161227       1.0075656    
           1           6   13.808056      -6.6040158      0.42954937    
           4          16   15.340039      -8.5066929      -1.8347352    
           1           6   14.984447      -4.3962755       1.5516914    
           1           6   17.524345      -3.7479951       1.1321636    
           1           6   18.783764      -1.6855702       2.3298836    
           1           6   13.672454      -2.6823690       3.2213180    
           1           6   14.946202     -0.55588293       4.4028249    
           1           6   17.577631     -1.47807859E-02   4.0088019    
           3           8   18.858994      -5.1287179     -0.61252677    
           1           6   20.756847      -6.7940073      0.44820476    
           2           1   19.872925      -8.0952921       1.8335199    
           2           1   22.269640      -5.6732612       1.3510356    
           2           1   21.500704      -7.8884687      -1.1639788    
           3           8   21.296522      -1.3809842       1.7390050    
           1           6   21.651609      5.26811602E-03 -0.58683765    
           2           1   20.762287      -1.0193964      -2.1809478    
           2           1   23.713762      0.12948081     -0.87828779    
           2           1   20.834360       1.9285501     -0.40718746    
           5           7   11.149491      -2.8500884       3.8472807    
           4          16   10.556958     -0.43894348       5.7850542    
           5           7   13.411168      0.89901495       5.9267278    
           1           6   18.832977       2.1095264       5.2041640    
           1           6   21.436617       2.5403333       5.3959703    
           1           6   22.061035       4.7981644       6.6353407    
           1           6   19.957273       6.1939135       7.4373875    
           4          16   17.150553       4.5925713       6.6488805    
           1           6   19.977375       8.5809727       8.7869215    
           1           6   22.270039       9.9767199       9.2583265    
           1           6   22.277563       12.247042       10.795070    
           1           6   20.027071       13.320838       11.871756    
           1           6   17.798641       12.028214       11.211029    
           1           6   17.802040       9.7212124       9.7960739    
           3           8   15.508927       8.5707321       9.3802719    
           1           6   14.441133       7.3674350       11.593085    
           2           1   15.771986       5.9294281       12.335721    
           2           1   12.696724       6.4327221       10.937083    
           2           1   14.008064       8.7967443       13.055782    
           3           8   15.500214       12.897092       12.052180    
           1           6   13.890923       13.880181       10.076917    
           2           1   12.102756       14.403708       11.017817    
           2           1   13.535155       12.429426       8.6133690    
           2           1   14.770617       15.579609       9.2184086    
           5           7   24.624784       9.3276720       8.3496704    
           4          16   26.617571       11.512770       9.4344406    
           5           7   24.627106       13.339304       11.063192    
           1           6   20.116783       15.553698       13.466006    
           1           6   18.098583       16.976349       14.422983    
           1           6   18.850489       19.016470       15.946610    
           1           6   21.466316       19.185003       16.273056    
           4          16   22.997284       16.762432       14.616976    
           1           6   22.845449       21.111296       17.672329    
           1           6   25.371130       20.810680       18.430593    
           1           6   26.691925       22.674118       19.905809    
           1           6   25.620655       24.983730       20.478161    
           1           6   23.126055       25.441618       19.637056    
           1           6   21.708368       23.511417       18.304686    
           5           7   19.300611       24.266031       17.636316    
           5           7   21.830677       27.683027       20.029860    
           4          16   19.003483       27.219328       18.709402    
           3           8   29.115225       22.218134       20.715986    
           1           6   29.327263       20.152212       22.490028    
           3           8   26.598005       18.610756       17.797379    
           1           6   28.719149       18.959372       16.104641    
           2           1   29.304447       17.039665       15.539680    
           2           1   30.278973       19.963314       17.069569    
           2           1   28.106993       20.035557       14.414203    
           2           1   31.358164       19.998421       22.933794    
           2           1   28.625996       18.356638       21.674383    
           2           1   28.253876       20.606728       24.233450    
           2           1   16.672935      -20.112720      -9.4905567    
           2           1   10.456984      -24.963297      -11.977077    
           2           1   15.407527      -24.174891      -12.099695    
           2           1   10.178679      -6.7618241       2.4096224    
           2           1   9.1010218      -10.888939     -8.76375735E-02
           2           1   24.002493       5.4217386       6.9619393    
           2           1   22.834030       1.1967210       4.6865811    
           2           1   16.127537       16.511381       14.035807    
           2           1   17.529650       20.352118       16.805182    
           2           1   26.661016       26.391293       21.584894    
           4          16  -9.6382065      -2.1615002      0.63046575    
           1           6  -7.8753567      -4.1544609      -1.3294446    
           1           6  -7.8963747      -3.4465394      -3.8927653    
           1           6  -9.4086294      -1.3184870      -4.2906599    
           1           6  -10.478167     -0.34757707      -2.0114973    
           1           6  -6.6448841      -6.5458379      -1.1037359    
           1           6  -5.9250345      -7.3668909      -3.5447879    
           1           6  -6.7270002      -5.4721727      -5.5681672    
           4          16  -5.9137321      -8.6630173       1.2649984    
           1           6  -4.5379920      -10.721259      -1.0198537    
           1           6  -4.7421999      -9.6978388      -3.4970813    
           1           6  -12.106709       1.6984918      -2.4509814    
           1           6  -12.322159       2.1916904      -5.0552239    
           4          16  -10.483707      0.25812662      -6.9858847    
           1           6  -14.050887       3.2082479     -0.94033015    
           1           6  -15.354623       4.6327696      -3.0984900    
           1           6  -14.269304       4.0056372      -5.4544406    
           1           6  -17.213959       6.4634733      -3.3356218    
           1           6  -17.611746       7.2312555      -5.8837094    
           4          16  -15.589715       5.5507755      -7.9910955    
           1           6  -12.983444       5.1719780      0.88380307    
           1           6  -10.446171       5.9228377      0.85249388    
           1           6  -9.6159115       7.8693295       2.4432473    
           1           6  -11.273746       9.1155987       4.1023469    
           1           6  -13.810359       8.3310432       4.1300097    
           1           6  -14.652931       6.3983073       2.5384564    
           1           6  -15.715776       1.2319101      0.36951467    
           1           6  -15.262586      0.55567145       2.8930161    
           1           6  -16.596704      -1.4372196       4.0031228    
           1           6  -18.384409      -2.8270428       2.6194758    
           1           6  -18.809109      -2.1482282      8.88764262E-02
           1           6  -17.491779     -0.14692093      -1.0311562    
           1           6  -4.4815459      -4.6412449      -7.1673222    
           1           6  -3.5041869      -6.3506112      -8.9514036    
           1           6  -1.5784602      -5.6231213      -10.596430    
           1           6 -0.55013525      -3.1725156      -10.504339    
           1           6  -1.4709483      -1.5104055      -8.6585140    
           1           6  -3.4204898      -2.2267818      -7.0068398    
           1           6  -8.9236765      -6.4398723      -7.2137847    
           1           6  -9.2051086      -5.6511049      -9.7296314    
           1           6  -11.357366      -6.3343644      -11.105120    
           1           6  -13.293660      -7.7738299      -10.005042    
           1           6  -12.996980      -8.5434856      -7.4825149    
           1           6  -10.842507      -7.8874416      -6.1008554    
           1           6  -3.2655079      -13.031526     -0.62985492    
           1           6  -2.6598654      -14.405186       1.5261941    
           1           6  -3.3662226      -13.719670       4.1444960    
           1           6  -2.0334494      -15.532451       5.8217750    
           1           6 -0.63297713      -17.247475       4.3309298    
           1           6  -1.0660441      -16.641685       1.6305132    
           1           6  -2.0687325      -15.648358       8.4484587    
           1           6 -0.63472265      -17.538227       9.6282215    
           1           6  0.77570421      -19.246994       8.1684885    
           1           6  0.79188102      -19.139730       5.5168486    
           1           6 -0.12549724      -18.057682     -0.38563493    
           1           6   1.6219274      -20.086994     -0.10033120    
           5           7   3.1226592      -21.776686      2.73677893E-03
           1           6 -0.86945647      -17.665426      -2.9422009    
           5           7  -1.5050008      -17.416525      -5.1002393    
           3           8  -4.7859612      -12.002522       4.8327813    
           1           6  -19.263329       9.2490835      -6.4623632    
           1           6  -19.910791       10.409138      -8.7330828    
           1           6  -21.393229       12.703783      -9.0699072    
           1           6  -21.670788       13.150795      -11.827794    
           1           6  -20.362411       11.224292      -13.124610    
           1           6  -19.191381       9.4874325      -11.270413    
           3           8  -17.899921       7.6197739      -11.794216    
           1           6  -22.976856       14.985498      -13.227989    
           1           6  -22.918083       14.829614      -15.875295    
           1           6  -21.592655       12.906914      -17.134398    
           1           6  -20.290606       11.067324      -15.745893    
           1           6  -22.327147       14.320415      -7.2141705    
           1           6  -22.180901       13.810026      -4.5767550    
           5           7  -22.110216       13.392402      -2.3546340    
           1           6  -23.451197       16.688812      -7.8163919    
           5           7  -24.333832       18.707413      -8.3222952    
           1           6  -10.288952       11.206609       5.7955298    
           1           6  -12.315207       12.859487       7.0287018    
           1           6  -11.237754       15.211132       8.3331728    
           1           6  -9.3490973       14.688784       10.465994    
           1           6  -10.403045       13.044330       12.596169    
           1           6  -8.5812464       12.854589       14.830085    
           1           6  -19.717947      -5.0427160       3.8182523    
           1           6  -17.897871      -7.2374663       4.3658457    
           1           6  -19.219702      -9.5316067       5.5102663    
           1           6  -17.383535      -11.614905       6.3003325    
           1           6  -18.717928      -14.002504       7.2255096    
           1           6  -16.869429      -16.007061       8.1793709    
           1           6   1.4001265      -2.3561947      -12.420527    
           1           6   3.8640811      -3.8884244      -12.368753    
           1           6   5.6572571      -3.0777426      -14.485027    
           1           6   8.1293297      -4.5671687      -14.555626    
           1           6   9.8135481      -3.8703914      -16.800407    
           1           6   12.265036      -5.4011106      -16.866892    
           1           6  -15.655412      -8.3620710      -11.484697    
           1           6  -17.261147      -5.9898314      -11.951416    
           1           6  -19.602983      -6.5232849      -13.550538    
           1           6  -21.070164      -4.1323824      -14.231709    
           1           6  -23.405664      -4.6457658      -15.852530    
           1           6  -24.815847      -2.2220716      -16.550726    
           2           1  -4.0066967      -10.714152      -5.1463637    
           2           1  -18.276154       7.3145642      -1.7718034    
           2           1  -20.116894       10.030586      -4.7389326    
           2           1  -2.5806022      -13.800822      -2.4325252    
           2           1   1.9117249      -20.520451       4.4560194    
           2           1   1.9005355      -20.709339       9.1157007    
           2           1 -0.60734260      -17.691034       11.698022    
           2           1  -3.1928132      -14.276697       9.5268488    
           2           1  -19.237120       9.5295486      -16.655525    
           2           1  -21.588564       12.846197      -19.207590    
           2           1  -23.941343       16.256977      -16.981771    
           2           1  -24.044857       16.517614      -12.341404    
           2           1  -16.643951       5.8087549       2.6130135    
           2           1  -15.173122       9.2337923       5.4048891    
           2           1  -7.6224842       8.4495258       2.3814056    
           2           1  -9.1063967       4.9931388     -0.43553045    
           2           1  -9.0697165       10.340067       7.2748604    
           2           1  -9.0139627       12.436285       4.6603212    
           2           1  -13.424187       11.738753       8.4134464    
           2           1  -13.668167       13.491105       5.5538182    
           2           1  -10.318967       16.425364       6.8863926    
           2           1  -12.841052       16.321585       9.1120615    
           2           1  -7.6098099       13.794110       9.6995630    
           2           1  -8.7391586       16.530842       11.272893    
           2           1  -10.818174       11.113833       11.884200    
           2           1  -12.235022       13.841743       13.247504    
           2           1  -6.7621927       11.999955       14.239476    
           2           1  -9.3760948       11.683825       16.370142    
           2           1  -8.1613283       14.749937       15.615348    
           2           1  -13.872052       1.6147563       4.0141683    
           2           1  -16.228851      -1.9196808       5.9929709    
           2           1  -20.199862      -3.2103856      -1.0308983    
           2           1  -17.828587      0.33802226      -3.0263212    
           2           1  -21.261684      -5.7095065       2.5656748    
           2           1  -20.619085      -4.4402432       5.6189761    
           2           1  -16.395126      -6.5735254       5.6745119    
           2           1  -16.931902      -7.7840886       2.5809963    
           2           1  -20.334274      -8.9303312       7.1896300    
           2           1  -20.605076      -10.300922       4.1278777    
           2           1  -16.127939      -10.884005       7.8207741    
           2           1  -16.131231      -12.106425       4.6845217    
           2           1  -20.058052      -13.495075       8.7605267    
           2           1  -19.875223      -14.787007       5.6575570    
           2           1  -17.861715      -17.756285       8.7577257    
           2           1  -15.485655      -16.516016       6.6918263    
           2           1  -15.795510      -15.295021       9.8315411    
           2           1  -4.1345186     -0.86663711      -5.6078587    
           2           1 -0.68816644      0.40969428      -8.5339584    
           2           1 -0.90539348      -6.9661546      -12.030472    
           2           1  -4.3634129      -8.2325792      -9.1450052    
           2           1   1.8492036     -0.32510716      -12.143379    
           2           1   4.7853270      -3.6498625      -10.495596    
           2           1   6.0820904      -1.0280665      -14.289348    
           2           1   9.1834202      -4.2596307      -12.763577    
           2           1   10.266076      -1.8194233      -16.727942    
           2           1   13.426037      -5.0242271      -15.164642    
           2           1   13.418233      -4.9278278      -18.549419    
           2           1   11.859105      -7.4563522      -16.919632    
           2           1   8.7416821      -4.1794453      -18.581457    
           2           1   7.6994605      -6.6236348      -14.643284    
           2           1   4.6653018      -3.2984095      -16.326725    
           2           1   3.4366727      -5.9372458      -12.566250    
           2           1  0.55571586      -2.5199003      -14.342181    
           2           1  -10.659528      -8.4887953      -4.1189933    
           2           1  -14.477224      -9.6813221      -6.5719862    
           2           1  -7.7267170      -4.5103221      -10.636696    
           2           1  -11.531879      -5.7251840      -13.084529    
           2           1  -15.134190      -9.2024460      -13.338061    
           2           1  -16.083363      -4.5427465      -12.914633    
           2           1  -19.015688      -7.5039349      -15.316543    
           2           1  -19.804369      -2.8056617      -15.262000    
           2           1  -22.825869      -5.6551437      -17.602179    
           2           1  -23.588823     -0.93163890      -17.655092    
           2           1  -26.519451      -2.6273937      -17.696306    
           2           1  -25.425827      -1.1947235      -14.830564    
           2           1  -24.695330      -5.9449258      -14.822681    
           2           1  -21.647776      -3.1402426      -12.469606    
           2           1  -20.869854      -7.8549495      -12.527878    
           2           1  -17.813612      -5.1653709      -10.098886    
           2           1  -16.806938      -9.7881165      -10.466287    

 Configuration number 13:

   68.407417       0.0000000       0.0000000    
   0.0000000       75.828506       0.0000000    
   0.0000000       0.0000000       106.27402    
         286
           4          16  0.82162488      -2.6755033       1.0941629    
           1           6   3.7617960      -1.4026177      0.52948344    
           1           6   4.1202674      0.85716003       1.7853409    
           1           6   1.9891778       1.5805612       3.2289903    
           1           6 -7.91310519E-03 -0.13967378       3.0914416    
           1           6  -2.4418023      1.23258326E-02   4.3461404    
           1           6  -3.1974599       2.1317773       5.8701372    
           1           6  -5.5913076       2.1517997       7.2145662    
           1           6  -7.4143615      0.14587300       7.0421381    
           1           6  -4.2404146      -1.9239441       4.2435346    
           1           6  -6.6500664      -1.8492373       5.4558992    
           5           7  -1.7656668       4.2782855       6.2423015    
           4          16  -3.4433520       6.1126523       8.1812801    
           5           7  -5.9911094       4.3048315       8.6195040    
           3           8  -3.6759217      -4.0576792       2.8679323    
           3           8  -8.2198820      -3.8704369       5.1142001    
           1           6  -3.0271580      -6.1942306       4.4469295    
           2           1  -1.4000846      -5.7062292       5.6750998    
           2           1  -2.4869323      -7.7251277       3.1394756    
           2           1  -4.6692591      -6.7649775       5.6124849    
           1           6  -8.9677973      -4.4045868       2.5420802    
           2           1  -9.0325327      -2.6349311       1.4270948    
           2           1  -10.883875      -5.2241082       2.6635737    
           2           1  -7.6526785      -5.7549701       1.6424650    
           1           6  -9.8271828      0.21459375       8.3441439    
           1           6  -11.688592      -1.6709428       8.3641596    
           1           6  -13.822561      -1.0660154       9.8018675    
           1           6  -13.689349       1.3075149       10.961460    
           4          16  -10.820605       2.8083117       10.185016    
           1           6  -15.552748       2.3985658       12.641865    
           1           6  -15.263608       4.7698727       13.804116    
           1           6  -17.058802       5.8435454       15.508335    
           1           6  -17.849056       1.1007185       13.329075    
           1           6  -19.620363       2.1582103       15.138620    
           1           6  -19.272158       4.5965781       16.279835    
           3           8  -13.191995       6.1693401       13.153718    
           1           6  -11.549056       6.9811678       15.183101    
           2           1  -11.748713       5.7120361       16.835585    
           2           1  -12.000993       8.9387197       15.745115    
           2           1  -9.6078491       6.8583593       14.424445    
           3           8  -16.547983       8.2543783       16.335569    
           1           6  -17.384310       10.121437       14.527200    
           2           1  -16.378822       9.8718195       12.704024    
           2           1  -16.926331       11.978233       15.356817    
           2           1  -19.455521       9.9616899       14.237104    
           5           7  -18.573874      -1.2342536       12.418288    
           4          16  -21.297663      -1.9273264       13.839950    
           5           7  -21.676216      0.63638514       15.633046    
           1           6  -21.103714       5.6966262       17.995564    
           1           6  -20.757027       7.7660413       19.609127    
           1           6  -22.916317       8.4060535       21.002968    
           1           6  -25.005436       6.8605647       20.499554    
           4          16  -24.200232       4.5232110       18.278416    
           1           6  -27.481657       7.0222616       21.655947    
           1           6  -28.224567       9.0960865       23.253342    
           1           6  -30.625851       9.1009903       24.582804    
           1           6  -32.460747       7.1079412       24.338293    
           1           6  -31.746462       5.2113719       22.620127    
           1           6  -29.351236       5.1658988       21.369421    
           3           8  -28.864418       3.2022367       19.744997    
           1           6  -28.464836      0.78768367       20.975653    
           2           1  -26.979012      0.97992277       22.440510    
           2           1  -27.811150     -0.50107092       19.472857    
           2           1  -30.247379      0.10489260       21.828466    
           3           8  -33.356262       3.2373731       22.122791    
           1           6  -34.511189       3.4411871       19.653053    
           2           1  -35.746868       1.7721790       19.459002    
           2           1  -33.048637       3.4281645       18.157677    
           2           1  -35.650379       5.2001729       19.540968    
           5           7  -26.794147       11.235897       23.662710    
           4          16  -28.472874       13.041245       25.625051    
           5           7  -31.027403       11.234904       26.020794    
           1           6  -34.844429       7.1317334       25.705988    
           1           6  -36.934475       5.5234489       25.436867    
           1           6  -38.943539       6.0860672       27.081085    
           1           6  -38.434776       8.0891895       28.725794    
           4          16  -35.398586       9.2945776       28.165066    
           1           6  -40.121929       9.1925459       30.597210    
           1           6  -39.266548       10.851645       32.482468    
           1           6  -40.895119       11.921627       34.371765    
           1           6  -43.468277       11.505189       34.355576    
           1           6  -44.451672       9.9249268       32.437183    
           1           6  -42.809536       8.7222700       30.599821    
           5           7  -44.091831       7.2386241       28.878855    
           5           7  -46.994125       9.3796854       32.161800    
           4          16  -47.139908       7.4479418       29.672413    
           3           8  -39.903648       13.485632       36.193138    
           1           6  -38.233856       12.239729       37.952003    
           3           8  -36.737606       11.417100       32.571091    
           1           6  -36.149174       14.032140       32.009777    
           2           1  -34.067516       14.139606       31.979256    
           2           1  -36.939354       15.295335       33.475254    
           2           1  -36.905243       14.543191       30.122950    
           2           1  -37.637772       13.709207       39.307327    
           2           1  -36.568962       11.422318       36.981918    
           2           1  -39.278149       10.736409       38.974033    
           2           1   1.8749058       3.3087974       4.3519611    
           2           1   5.0978870      -2.3913858     -0.70076340    
           2           1   5.8643079       1.9640007       1.6733851    
           2           1  -15.446613      -2.3178010       10.026755    
           2           1  -11.467798      -3.4611754       7.3730650    
           2           1  -22.981464       9.9525690       22.368284    
           2           1  -18.955915       8.7583590       19.778919    
           2           1  -36.983410       3.9559240       24.098572    
           2           1  -40.742630       5.0700231       27.089951    
           2           1  -44.695759       12.356725       35.790680    
           4          16  -26.424982       24.452564       60.131798    
           1           6  -28.795576       26.439316       58.967972    
           1           6  -29.302204       28.535881       60.521511    
           1           6  -27.804232       28.512455       62.695953    
           1           6  -26.103327       26.420799       62.780125    
           1           6  -30.650896       26.348370       57.005875    
           1           6  -32.369080       28.363661       57.368408    
           1           6  -31.686665       29.914047       59.698635    
           4          16  -31.349039       24.475662       54.429256    
           1           6  -34.018074       26.420458       53.758591    
           1           6  -34.246315       28.408989       55.549473    
           1           6  -24.736958       26.323875       65.052330    
           1           6  -25.466927       28.299656       66.677208    
           4          16  -27.748962       30.329292       65.452568    
           1           6  -23.100611       24.392733       66.445023    
           1           6  -22.953012       25.648527       69.047836    
           1           6  -24.339911       27.927160       69.090157    
           1           6  -21.709915       25.219156       71.314613    
           1           6  -22.161076       27.148510       73.135780    
           4          16  -24.239473       29.508936       71.925346    
           1           6  -20.402802       24.065821       65.492744    
           1           6  -19.248775       25.828957       63.891022    
           1           6  -16.685959       25.593124       63.282646    
           1           6  -15.203276       23.612547       64.252304    
           1           6  -16.389681       21.839809       65.831436    
           1           6  -18.949478       22.065525       66.447563    
           1           6  -24.655407       21.953213       66.382843    
           1           6  -24.202257       20.125286       64.517410    
           1           6  -25.827400       18.058735       64.252052    
           1           6  -27.961033       17.784657       65.804512    
           1           6  -28.402538       19.633928       67.656105    
           1           6  -26.772421       21.692610       67.951874    
           1           6  -31.365620       32.693825       59.029373    
           1           6  -33.539780       34.129822       58.508327    
           1           6  -33.369267       36.726566       58.095562    
           1           6  -31.024698       37.980000       58.181564    
           1           6  -28.857264       36.518246       58.611683    
           1           6  -29.017385       33.902565       59.038174    
           1           6  -33.540485       29.558313       61.907631    
           1           6  -33.885124       31.491230       63.688774    
           1           6  -35.364586       31.068487       65.834518    
           1           6  -36.504520       28.716703       66.279839    
           1           6  -36.117668       26.783751       64.504417    
           1           6  -34.653984       27.194096       62.341503    
           1           6  -35.780041       26.218723       51.766800    
           1           6  -36.026344       24.567081       49.742798    
           1           6  -34.278332       22.473145       49.135750    
           1           6  -35.120655       21.428978       46.673920    
           1           6  -37.255325       22.784767       45.821815    
           1           6  -37.916145       24.708881       47.748901    
           1           6  -34.075859       19.436768       45.316139    
           1           6  -35.205372       18.776979       43.013054    
           1           6  -37.327488       20.108370       42.137886    
           1           6  -38.377453       22.117117       43.516251    
           1           6  -40.036213       26.267643       47.641418    
           1           6  -41.645088       26.425894       45.488617    
           5           7  -43.017754       26.659958       43.705925    
           1           6  -40.831123       27.835840       49.681526    
           5           7  -41.573662       29.137936       51.375801    
           3           8  -32.461037       21.723213       50.388634    
           1           6  -20.840103       27.171331       75.455086    
           1           6  -20.806684       28.883375       77.450989    
           1           6  -19.085585       28.898279       79.598595    
           1           6  -19.772455       31.078943       81.226364    
           1           6  -21.858868       32.324814       80.130249    
           1           6  -22.550423       31.046965       77.741379    
           3           8  -24.275414       31.689466       76.311539    
           1           6  -18.768101       32.011219       83.494682    
           1           6  -19.894043       34.153080       84.582306    
           1           6  -21.981588       35.358639       83.474617    
           1           6  -22.990219       34.436577       81.208168    
           1           6  -17.083248       27.260969       80.089149    
           1           6  -16.484602       25.130739       78.557907    
           5           7  -15.954214       23.322063       77.308304    
           1           6  -15.403652       27.602131       82.163742    
           5           7  -13.947468       27.880074       83.870041    
           1           6  -12.425262       23.462093       63.575119    
           1           6  -10.869869       21.538361       65.066666    
           1           6  -8.0187788       21.767065       64.595741    
           1           6  -7.1983867       21.483522       61.833740    
           1           6  -7.9728456       18.974628       60.628376    
           1           6  -6.8896875       18.669001       57.967133    
           1           6  -29.723961       15.570130       65.467003    
           1           6  -30.965174       15.470508       62.845695    
           1           6  -32.801678       13.253919       62.585751    
           1           6  -33.768597       12.895125       59.889469    
           1           6  -35.710777       10.770335       59.657551    
           1           6  -36.542255       10.304859       56.930523    
           1           6  -30.907412       40.819588       57.926872    
           1           6  -31.850382       41.850231       55.383621    
           1           6  -31.960932       44.737659       55.369778    
           1           6  -32.925488       45.840523       52.882168    
           1           6  -33.151463       48.718987       52.943378    
           1           6  -34.052799       49.822430       50.430302    
           1           6  -38.039276       28.319666       68.645630    
           1           6  -36.404125       28.311876       71.043747    
           1           6  -37.982540       28.118662       73.453033    
           1           6  -36.394650       28.272209       75.859062    
           1           6  -37.984051       28.193756       78.270264    
           1           6  -36.378574       28.418447       80.660774    
           2           1  -35.787449       29.789537       55.431763    
           2           1  -20.453428       23.620510       71.724030    
           2           1  -19.566782       25.539856       75.606201    
           2           1  -37.188816       27.737106       51.881313    
           2           1  -40.024696       23.108793       42.757549    
           2           1  -38.201283       19.574394       40.333778    
           2           1  -34.427116       17.222130       41.882851    
           2           1  -32.418861       18.439693       46.067032    
           2           1  -24.613590       35.320076       80.266579    
           2           1  -22.812586       37.026268       84.388420    
           2           1  -19.105970       34.902416       86.346832    
           2           1  -17.149963       31.140816       84.441124    
           2           1  -19.829477       20.646530       67.686157    
           2           1  -15.315762       20.253109       66.624100    
           2           1  -15.807117       27.005613       62.035805    
           2           1  -20.351500       27.419600       63.135651    
           2           1  -12.276310       23.055260       61.519150    
           2           1  -11.583027       25.370340       63.842312    
           2           1  -11.508764       19.593220       64.606453    
           2           1  -11.217606       21.819265       67.117218    
           2           1  -7.3603930       23.627192       65.317955    
           2           1  -7.0422716       20.304907       65.744240    
           2           1  -7.9514427       23.076235       60.687542    
           2           1  -5.1055961       21.650988       61.743988    
           2           1  -10.064633       18.820374       60.541878    
           2           1  -7.3096180       17.394953       61.845566    
           2           1  -7.5619397       20.202726       56.708298    
           2           1  -7.4561920       16.845840       57.114010    
           2           1  -4.7962508       18.745302       58.001019    
           2           1  -22.549168       20.302233       63.272114    
           2           1  -25.414335       16.628567       62.802708    
           2           1  -30.058241       19.459747       68.897148    
           2           1  -27.163607       23.128605       69.403862    
           2           1  -31.217976       15.633935       66.937401    
           2           1  -28.658054       13.785642       65.777596    
           2           1  -29.480019       15.312825       61.368629    
           2           1  -31.966703       17.285439       62.489975    
           2           1  -31.850985       11.484370       63.211422    
           2           1  -34.429482       13.540984       63.885220    
           2           1  -32.137943       12.480776       58.628315    
           2           1  -34.613426       14.691292       59.197380    
           2           1  -34.897457       9.0041332       60.451851    
           2           1  -37.385235       11.234834       60.837772    
           2           1  -37.955215       8.7659702       56.814587    
           2           1  -37.397041       12.026307       56.098915    
           2           1  -34.909763       9.7655592       55.734394    
           2           1  -27.288700       32.813202       59.416748    
           2           1  -26.997129       37.439873       58.674683    
           2           1  -35.110256       37.813854       57.773144    
           2           1  -35.410397       33.226765       58.558331    
           2           1  -28.942665       41.475353       58.250767    
           2           1  -30.594650       41.156601       53.849586    
           2           1  -30.053736       45.518326       55.783592    
           2           1  -31.637728       45.273289       51.318672    
           2           1  -31.288553       49.545315       53.449856    
           2           1  -32.720207       49.339630       48.889050    
           2           1  -34.205948       51.908115       50.515804    
           2           1  -35.933964       49.060200       49.909653    
           2           1  -34.484406       49.269695       54.469753    
           2           1  -34.806259       45.012672       52.434563    
           2           1  -33.208633       45.374321       56.939117    
           2           1  -33.762890       41.087624       54.974766    
           2           1  -32.074028       41.666061       59.458183    
           2           1  -34.365139       25.651484       60.979019    
           2           1  -36.985073       24.920689       64.810165    
           2           1  -33.013954       33.355175       63.399517    
           2           1  -35.644157       32.613697       67.194420    
           2           1  -39.461819       29.856861       68.807983    
           2           1  -35.266186       30.077404       71.106247    
           2           1  -39.399406       29.674389       73.464813    
           2           1  -35.275337       30.053572       75.835938    
           2           1  -39.384834       29.758722       78.218369    
           2           1  -35.293270       30.209539       80.659332    
           2           1  -37.559738       28.383730       82.387657    
           2           1  -34.999859       26.848049       80.788498    
           2           1  -39.086773       26.406067       78.319359    
           2           1  -35.004421       26.693281       75.885780    
           2           1  -39.075245       26.321939       73.443878    
           2           1  -35.028969       26.723787       70.938408    
           2           1  -39.112209       26.523447       68.517563    

 Configuration number 14:

   106.68698       0.0000000       0.0000000    
   0.0000000       58.796848       0.0000000    
   0.0000000       0.0000000       69.908951    
         286
           4          16   2.3133507      -2.7953541       3.3796542    
           1           6   5.3454247      -1.6147178       3.5079730    
           1           6   5.4200115      0.81563669       4.4676323    
           1           6   2.9860060       1.7421778       5.1009579    
           1           6   1.0491389      5.31900302E-03   4.6549168    
           1           6  -1.6013271      0.24185300       5.3221140    
           1           6  -2.6822896       2.5350852       6.3064876    
           1           6  -5.2357588       2.5915129       7.3079219    
           1           6  -6.9122405      0.44920990       7.2315898    
           1           6  -3.3059902      -1.7800286       5.1693912    
           1           6  -5.8668408      -1.6669586       6.0145054    
           5           7  -1.4648838       4.8430934       6.4050016    
           4          16  -3.5026050       6.8345928       7.7378483    
           5           7  -5.9600787       4.9235759       8.2070246    
           3           8  -2.5046360      -3.9800382       4.0559092    
           3           8  -7.2870593      -3.8047733       5.6263409    
           1           6  -2.3127952      -6.1463871       5.7442679    
           2           1  -1.1206278      -5.6527996       7.3904424    
           2           1  -1.3892215      -7.6406741       4.6178923    
           2           1  -4.2150121      -6.7581086       6.3519740    
           1           6  -8.1668425      -4.0273056       3.0540683    
           2           1  -9.4155464      -2.4069638       2.5853705    
           2           1  -9.2486382      -5.8110728       2.9678574    
           2           1  -6.5487275      -4.1066742       1.7272142    
           1           6  -9.4440279      0.50181121       8.2931633    
           1           6  -11.269713      -1.4195763       8.2436037    
           1           6  -13.480207     -0.84744942       9.5859947    
           1           6  -13.435389       1.5300889       10.745706    
           4          16  -10.580702       3.0943663       10.041364    
           1           6  -15.344732       2.5914388       12.396909    
           1           6  -15.035329       4.9107289       13.649908    
           1           6  -16.794863       5.9231372       15.422611    
           1           6  -17.687275       1.3346702       12.986689    
           1           6  -19.477835       2.3713942       14.798745    
           1           6  -19.059504       4.7169399       16.105436    
           3           8  -12.955406       6.3069181       13.041185    
           1           6  -11.254854       6.9891629       15.072442    
           2           1  -11.510196       5.6967883       16.695166    
           2           1  -11.599715       8.9554710       15.682819    
           2           1  -9.3286114       6.7833838       14.295082    
           3           8  -16.179340       8.2351027       16.428526    
           1           6  -16.970264       10.278265       14.804896    
           2           1  -15.960735       10.173392       12.971462    
           2           1  -16.475967       12.042572       15.800520    
           2           1  -19.043236       10.190374       14.502790    
           5           7  -18.456261     -0.92905152       11.946791    
           4          16  -21.258848      -1.5768183       13.236989    
           5           7  -21.611492      0.91772532       15.136861    
           1           6  -20.841866       5.7735929       17.906273    
           1           6  -20.417841       7.7542982       19.613232    
           1           6  -22.535435       8.3810663       21.079165    
           1           6  -24.668962       6.9042826       20.560465    
           4          16  -23.963892       4.6616545       18.199064    
           1           6  -27.119421       7.0737319       21.777624    
           1           6  -27.777990       9.0280600       23.558910    
           1           6  -30.201883       9.0379934       24.860447    
           1           6  -32.147358       7.1939139       24.398415    
           1           6  -31.475857       5.3908162       22.569231    
           1           6  -29.058210       5.3153968       21.374224    
           3           8  -28.632833       3.3990717       19.682337    
           1           6  -28.235361      0.96426243       20.869473    
           2           1  -26.632126       1.0926919       22.212959    
           2           1  -27.750357     -0.34913924       19.324898    
           2           1  -29.974930      0.34132993       21.850319    
           3           8  -33.150547       3.5324540       21.890833    
           1           6  -34.273659       3.9733675       19.440924    
           2           1  -35.610924       2.4018703       19.131613    
           2           1  -32.805386       3.9690914       17.951437    
           2           1  -35.304691       5.8017831       19.447521    
           5           7  -26.234501       11.022463       24.216681    
           4          16  -27.836229       12.702959       26.348021    
           5           7  -30.501438       11.024538       26.516777    
           1           6  -34.583126       7.2437077       25.666540    
           1           6  -36.688461       5.6933880       25.230618    
           1           6  -38.765736       6.2329583       26.788429    
           1           6  -38.318565       8.1784773       28.516333    
           4          16  -35.228233       9.3463631       28.160606    
           1           6  -40.102558       9.2257090       30.326685    
           1           6  -39.370659       10.926862       32.222569    
           1           6  -41.100243       11.987388       34.023987    
           1           6  -43.657345       11.489010       33.924316    
           1           6  -44.516674       9.8244972       32.016941    
           1           6  -42.770119       8.6468849       30.259293    
           5           7  -43.932613       7.0511971       28.553635    
           5           7  -47.023125       9.1559200       31.691881    
           4          16  -47.011375       7.1446953       29.259089    
           3           8  -40.214436       13.604721       35.850292    
           1           6  -38.640850       12.388207       37.716381    
           3           8  -36.864819       11.554577       32.391674    
           1           6  -36.325264       14.187205       31.861813    
           2           1  -34.248764       14.321977       31.762980    
           2           1  -37.082333       15.413199       33.374210    
           2           1  -37.152195       14.719690       30.011576    
           2           1  -38.072632       13.888926       39.047127    
           2           1  -36.951027       11.520332       36.838230    
           2           1  -39.753117       10.929263       38.731689    
           2           1   2.6115053       3.6256900       5.8715596    
           2           1   6.9302135      -2.7543221       2.8181117    
           2           1   7.1710620       1.9004250       4.7023263    
           2           1  -15.083450      -2.1373458       9.7560530    
           2           1  -10.967651      -3.2218864       7.2934613    
           2           1  -22.542921       9.8709507       22.508106    
           2           1  -18.584122       8.6790590       19.808104    
           2           1  -36.704449       4.1821280       23.832163    
           2           1  -40.574295       5.2409749       26.679369    
           2           1  -44.961617       12.326659       35.298107    
           4          16   18.312832      -13.964407       4.2987962    
           1           6   21.537680      -13.785126       4.9922328    
           1           6   22.183456      -11.781791       6.6110454    
           1           6   20.066971      -10.340571       7.2621140    
           1           6   17.789778      -11.281065       6.1691599    
           1           6   23.808008      -14.926498       4.0813465    
           1           6   25.896601      -13.580316       5.0658550    
           1           6   25.030199      -11.433126       6.7902308    
           4          16   24.628347      -17.419371       2.1545169    
           1           6   27.886282      -16.694271       2.6313388    
           1           6   28.177860      -14.566903       4.2487679    
           1           6   15.702100      -9.7414932       6.7090554    
           1           6   16.420712      -7.6322002       8.1563663    
           4          16   19.622663      -7.5175734       8.9198160    
           1           6   12.975399      -9.5049877       5.8075657    
           1           6   12.247134      -7.0088358       7.0733490    
           1           6   14.307389      -5.9850602       8.4230680    
           1           6   10.068303      -5.5828819       7.3752842    
           1           6   10.448912      -3.3993995       8.8966331    
           4          16   13.643791      -3.2096179       9.9706564    
           1           6   11.167246      -11.523446       6.7713165    
           1           6   11.787114      -13.128106       8.7828894    
           1           6   9.9725151      -14.780014       9.7705908    
           1           6   7.5072231      -14.878160       8.7896595    
           1           6   6.9178486      -13.277885       6.7553272    
           1           6   8.7167616      -11.616740       5.7688322    
           1           6   13.143082      -9.3716326       2.9190757    
           1           6   12.768299      -11.549812       1.4570075    
           1           6   13.207761      -11.506777      -1.1472633    
           1           6   14.066579      -9.3092165      -2.3575742    
           1           6   14.460392      -7.1452131     -0.87313622    
           1           6   14.003595      -7.1656761       1.7314507    
           1           6   26.140919      -11.769622       9.4210310    
           1           6   28.716953      -11.245091       9.7813940    
           1           6   29.787243      -11.382745       12.183546    
           1           6   28.328453      -12.063382       14.299364    
           1           6   25.778793      -12.660228       13.907205    
           1           6   24.686300      -12.510336       11.496355    
           1           6   25.519028      -8.7769814       5.7315273    
           1           6   25.926273      -6.7206812       7.3539858    
           1           6   26.088354      -4.2700796       6.3793588    
           1           6   25.808800      -3.8037055       3.7861249    
           1           6   25.359245      -5.8718615       2.1849601    
           1           6   25.216171      -8.3306561       3.1389227    
           1           6   30.035065      -17.948709       1.6662422    
           1           6   30.333986      -20.070896      0.14557070    
           1           6   28.250721      -21.650204     -0.83047163    
           1           6   29.435404      -23.813612      -2.1546175    
           1           6   32.089302      -23.589018      -2.0128074    
           1           6   32.706081      -21.231939     -0.62459618    
           1           6   28.242781      -25.799923      -3.3948395    
           1           6   29.762667      -27.638401      -4.5412459    
           1           6   32.405357      -27.445406      -4.4132385    
           1           6   33.601624      -25.438091      -3.1602283    
           1           6   35.152000      -20.339657     -0.23322551    
           1           6   37.333725      -21.755440     -0.92398816    
           5           7   39.175663      -22.950096      -1.4630203    
           1           6   35.695370      -17.943390      0.86555779    
           5           7   36.168201      -15.920577       1.7613112    
           3           8   25.960592      -21.285404     -0.59325963    
           1           6   8.4169426      -1.7694961       9.4920311    
           1           6   8.3091755      0.46740541       10.867213    
           1           6   6.0776887       1.9872949       11.395812    
           1           6   6.9463124       4.4164791       12.493261    
           1           6   9.5968609       4.3064799       12.796050    
           1           6   10.530003       1.8364232       11.865791    
           3           8   12.747538       1.1110545       11.922071    
           1           6   5.6516714       6.6035628       13.240896    
           1           6   7.0548062       8.5964012       14.291286    
           1           6   9.6861544       8.4453287       14.603628    
           1           6   10.993844       6.2741938       13.838078    
           1           6   3.5566192       1.2888421       11.112903    
           1           6   2.7893498      -1.1705946       10.331279    
           5           7   2.0860720      -3.2369840       9.7422361    
           1           6   1.4971406       2.9103696       11.733314    
           5           7 -0.26761243       4.2304482       12.242392    
           1           6   5.5836878      -16.662203       9.9331369    
           1           6   2.8303981      -16.076015       9.2723475    
           1           6  0.93426794      -17.540319       10.898034    
           1           6   1.1488936      -20.421921       10.750539    
           1           6  0.85306108      -21.494827       8.0834112    
           1           6  0.75780714      -24.382332       8.0803223    
           1           6   14.604404      -9.3338900      -5.1567383    
           1           6   16.916548      -10.954353      -5.8276668    
           1           6   17.416323      -11.051350      -8.6674480    
           1           6   19.614298      -12.787781      -9.3649826    
           1           6   20.113749      -12.887735      -12.205857    
           1           6   22.316212      -14.631464      -12.876960    
           1           6   29.476522      -12.019546       16.908865    
           1           6   31.849026      -13.654004       17.218128    
           1           6   33.034157      -13.322303       19.828987    
           1           6   35.422596      -14.891332       20.215467    
           1           6   36.571869      -14.541219       22.840561    
           1           6   38.969467      -16.103184       23.219168    
           1           6   25.918726      -1.1336600       2.7991030    
           1           6   23.584427      0.42146915       3.5447643    
           1           6   23.719904       3.1463258       2.6005933    
           1           6   21.505709       4.7614450       3.5045493    
           1           6   21.653946       7.4978223       2.5934067    
           1           6   19.433224       9.0932455       3.5230963    
           2           1   30.055656      -13.841393       4.7361488    
           2           1   8.1978512      -6.0453348       6.6095834    
           2           1   6.6396122      -2.4327340       8.6462269    
           2           1   31.779333      -17.038216       2.3249321    
           2           1   35.665703      -25.375376      -3.1169696    
           2           1   33.577732      -28.896242      -5.3171749    
           2           1   28.896132      -29.229063      -5.5497355    
           2           1   26.171232      -25.878620      -3.4542150    
           2           1   13.052842       6.0879331       14.039219    
           2           1   10.713032       10.032887       15.456663    
           2           1   6.0593491       10.311575       14.895435    
           2           1   3.6026111       6.8069539       13.034614    
           2           1   8.2091255      -10.372958       4.1837320    
           2           1   5.0173583      -13.294556       5.9261832    
           2           1   10.475995      -16.004776       11.372548    
           2           1   13.690173      -13.062768       9.6160269    
           2           1   6.0623803      -18.624762       9.3503942    
           2           1   5.8092318      -16.612486       12.023265    
           2           1   2.4787281      -16.472914       7.2408018    
           2           1   2.4930778      -14.022278       9.5558567    
           2           1   1.1551569      -16.935717       12.897272    
           2           1  -1.0060529      -16.978737       10.325554    
           2           1   2.9879484      -21.057432       11.546111    
           2           1 -0.33359006      -21.256268       11.983382    
           2           1   2.4444966      -20.853745       6.8745933    
           2           1 -0.90225041      -20.729517       7.2157311    
           2           1   2.4532983      -25.178343       9.0197277    
           2           1  0.67385960      -25.156027       6.1378136    
           2           1 -0.92456716      -25.074450       9.1200695    
           2           1   12.104284      -13.297275       2.3586659    
           2           1   12.875270      -13.229502      -2.2611294    
           2           1   15.140978      -5.4031010      -1.7754744    
           2           1   14.341395      -5.4517856       2.8602321    
           2           1   14.896710      -7.3748679      -5.8498011    
           2           1   12.934814      -10.093472      -6.1799626    
           2           1   16.624874      -12.907432      -5.1090589    
           2           1   18.601389      -10.198986      -4.8242974    
           2           1   15.675888      -11.701519      -9.6546164    
           2           1   17.806408      -9.1107626      -9.3762331    
           2           1   19.216227      -14.732600      -8.6687756    
           2           1   21.356953      -12.150880      -8.3751240    
           2           1   18.372236      -13.533919      -13.187795    
           2           1   20.507710      -10.946892      -12.905382    
           2           1   22.657753      -14.678821      -14.939648    
           2           1   24.080996      -13.996555      -11.944131    
           2           1   21.933144      -16.590910      -12.240758    
           2           1   22.673229      -12.955578       11.248840    
           2           1   24.591284      -13.208350       15.521029    
           2           1   31.790239      -10.893353       12.424305    
           2           1   29.875822      -10.612145       8.1768456    
           2           1   28.044476      -12.612204       18.321812    
           2           1   31.351458      -15.669537       16.895273    
           2           1   31.627680      -13.827820       21.308126    
           2           1   34.982864      -16.924696       19.912228    
           2           1   35.149323      -15.069641       24.291782    
           2           1   38.569366      -18.145828       22.986963    
           2           1   39.780087      -15.819985       25.126051    
           2           1   40.426041      -15.574308       21.810972    
           2           1   37.000248      -12.505887       23.137571    
           2           1   36.846619      -14.366264       18.761370    
           2           1   33.492004      -11.288827       20.119495    
           2           1   33.265621      -13.151541       15.752653    
           2           1   29.975588      -10.029282       17.376865    
           2           1   24.839640      -9.9221888       1.8567612    
           2           1   25.122490      -5.5525694      0.14713606    
           2           1   26.133530      -7.0273256       9.3964911    
           2           1   26.445421      -2.6820321       7.6709876    
           2           1   27.635410     -0.18565945       3.5511239    
           2           1   23.392246      0.41349608       5.6367445    
           2           1   25.522861       4.0157847       3.2481260    
           2           1   21.442093       4.7385521       5.6066308    
           2           1   23.460552       8.3431187       3.2517705    
           2           1   19.348360       9.1081934       5.6163692    
           2           1   19.581367       11.076233       2.8729317    
           2           1   17.619764       8.3188868       2.8186553    
           2           1   21.713371       7.5273404      0.49395892    
           2           1   19.702417       3.9033151       2.8487799    
           2           1   23.780638       3.1547348      0.49868956    
           2           1   21.861891     -0.51975065       2.7921979    
           2           1   26.108675      -1.1516199      0.71183056    

 Configuration number 15:

   84.039902       0.0000000       0.0000000    
   0.0000000       105.31306       0.0000000    
   0.0000000       0.0000000       67.826828    
         286
           4          16  -37.323254      -45.444706       10.684493    
           1           6  -39.604610      -46.104874       8.4571800    
           1           6  -39.308216      -44.687737       6.2850971    
           1           6  -37.215706      -43.028187       6.4204001    
           1           6  -35.898335      -43.176556       8.7003031    
           1           6  -33.751293      -41.670658       9.5004292    
           1           6  -32.735992      -39.612175       8.0374928    
           1           6  -30.621481      -38.104366       8.9447842    
           1           6  -29.472931      -38.480217       11.382013    
           1           6  -32.465038      -42.098450       11.769535    
           1           6  -30.458961      -40.565559       12.706087    
           5           7  -33.597126      -38.900261       5.6779723    
           4          16  -31.769234      -36.496147       4.7783370    
           5           7  -29.860035      -36.253117       7.2747893    
           3           8  -33.179153      -44.098866       13.274207    
           3           8  -29.430908      -41.250893       14.968977    
           1           6  -31.511818      -46.248138       13.017839    
           2           1  -31.415651      -46.847816       11.009742    
           2           1  -32.358307      -47.764786       14.172230    
           2           1  -29.597820      -45.768394       13.722132    
           1           6  -31.129316      -41.263794       17.111296    
           2           1  -32.761742      -40.004429       16.755478    
           2           1  -30.033611      -40.546253       18.738831    
           2           1  -31.816391      -43.194233       17.506416    
           1           6  -27.516195      -36.851734       12.404729    
           1           6  -26.506210      -36.907795       14.854602    
           1           6  -24.610451      -35.115314       15.282218    
           1           6  -24.087145      -33.601334       13.183300    
           4          16  -26.099110      -34.401104       10.656057    
           1           6  -22.095648      -31.735609       12.988798    
           1           6  -21.890543      -30.044989       10.953725    
           1           6  -19.908886      -28.235823       10.693473    
           1           6  -20.096195      -31.526688       14.825027    
           1           6  -18.036568      -29.741730       14.508310    
           1           6  -17.918455      -28.000790       12.430063    
           3           8  -23.801760      -30.066936       9.2213917    
           1           6  -23.105940      -30.454384       6.6035433    
           2           1  -21.396545      -31.657053       6.4891992    
           2           1  -22.748650      -28.632750       5.6478281    
           2           1  -24.724157      -31.444777       5.7347164    
           3           8  -20.069643      -26.632320       8.6555138    
           1           6  -21.637033      -24.462376       9.1838264    
           2           1  -23.591719      -25.071182       9.6335278    
           2           1  -21.626627      -23.304369       7.4492478    
           2           1  -20.829536      -23.360174       10.773649    
           5           7  -19.868563      -33.011257       16.959492    
           4          16  -17.186470      -32.112606       18.355928    
           5           7  -16.216589      -29.861946       16.368076    
           1           6  -15.969590      -26.089249       12.216808    
           1           6  -15.259899      -24.743019       10.054041    
           1           6  -13.375301      -22.934525       10.501784    
           1           6  -12.578076      -22.826023       13.025106    
           4          16  -14.197895      -25.085051       14.839618    
           1           6  -10.617787      -21.217350       14.060956    
           1           6  -9.4837484      -19.203640       12.628919    
           1           6  -7.3354306      -17.792566       13.577766    
           1           6  -6.2426481      -18.232956       16.029503    
           1           6  -7.5325646      -20.062853       17.464743    
           1           6  -9.6040506      -21.507761       16.494169    
           3           8  -10.689732      -23.280008       18.050808    
           1           6  -9.1565542      -25.519360       18.431360    
           2           1  -8.6717310      -26.365479       16.576660    
           2           1  -10.350799      -26.844082       19.512688    
           2           1  -7.4239678      -25.038748       19.498941    
           3           8  -6.7450314      -20.596701       19.882715    
           1           6  -8.4433832      -19.623896       21.789282    
           2           1  -7.6074915      -20.156771       23.624849    
           2           1  -10.341743      -20.482433       21.593576    
           2           1  -8.5629330      -17.534391       21.636671    
           5           7  -10.297143      -18.421513       10.282380    
           4          16  -8.3870230      -16.070234       9.4322348    
           5           7  -6.4977589      -15.939846       11.947228    
           1           6  -4.0342617      -16.854918       16.900244    
           1           6  -2.8737235      -16.901699       19.282352    
           1           6 -0.73032743      -15.341713       19.462593    
           1           6 -0.13769840      -14.097332       17.209839    
           4          16  -2.3085332      -14.901258       14.841602    
           1           6   1.7976512      -12.188955       16.788534    
           1           6   2.4621398      -11.364264       14.355677    
           1           6   4.2263575      -9.3533001       13.896572    
           1           6   5.2903447      -8.0012865       15.853621    
           1           6   4.6896586      -8.7552299       18.345367    
           1           6   3.0393550      -10.889191       18.834545    
           5           7   2.7439630      -11.414354       21.372303    
           5           7   5.6475420      -7.5998473       20.480473    
           4          16   4.4702215      -9.2532282       22.896639    
           3           8   4.8309913      -8.7078667       11.459949    
           1           6   6.4141035      -10.558045       10.220177    
           3           8   1.3994145      -12.599813       12.356460    
           1           6  1.72524229E-02  -11.060010       10.563785    
           2           1  -1.3371431      -12.359374       9.6543531    
           2           1   1.2968971      -10.209262       9.1489439    
           2           1  -1.0220265      -9.5525255       11.578917    
           2           1   6.8976412      -9.7451782       8.3625479    
           2           1   5.4149327      -12.386427       9.9975910    
           2           1   8.1644392      -10.843902       11.337871    
           2           1  -36.661774      -41.726212       4.9190073    
           2           1  -41.065014      -47.513893       8.8542852    
           2           1  -40.557251      -44.832134       4.6423311    
           2           1  -23.598694      -34.920300       17.069311    
           2           1  -27.120598      -38.238663       16.297050    
           2           1  -12.577997      -21.725945       9.0310640    
           2           1  -16.070894      -25.113083       8.1906500    
           2           1  -3.5561125      -18.070387       20.837084    
           2           1  0.37953079      -15.100785       21.186728    
           2           1   6.6108985      -6.4479542       15.482572    
           4          16   10.863931       15.404697      -11.881579    
           1           6   10.521634       18.556305      -10.952866    
           1           6   10.420911       18.900423      -8.3196306    
           1           6   10.570077       16.595074      -7.0401740    
           1           6   10.844127       14.485289      -8.6968832    
           1           6   9.9946880       20.919296      -12.150787    
           1           6   9.5129366       22.746672      -10.259403    
           1           6   9.6537380       21.583418      -7.6242065    
           4          16   9.7309246       22.072021      -15.189173    
           1           6   9.0285892       25.124559      -13.955112    
           1           6   8.9805441       25.101795      -11.268546    
           1           6   10.775937       12.166466      -7.4070663    
           1           6   10.364913       12.554448      -4.8068686    
           4          16   10.181093       15.707928      -3.8843307    
           1           6   10.345053       9.3963556      -8.1163797    
           1           6   9.7548218       8.2970276      -5.5015717    
           1           6   9.7847471       10.205034      -3.6372669    
           1           6   9.2761526       5.9342117      -4.4702525    
           1           6   8.8545494       6.0149527      -1.8115313    
           4          16   9.0384836       9.1741657     -0.65110922    
           1           6   12.573164       7.9264793      -9.1941490    
           1           6   15.073154       8.7798567      -9.0300255    
           1           6   17.061138       7.2134428      -9.8039169    
           1           6   16.621927       4.7633972      -10.737652    
           1           6   14.103313       3.9540710      -10.945454    
           1           6   12.111094       5.5102434      -10.178769    
           1           6   8.0582829       9.4809675      -9.8977470    
           1           6   8.3951559       9.4081898      -12.525322    
           1           6   6.3392625       9.7893896      -14.142571    
           1           6   3.9159467       10.301019      -13.190216    
           1           6   3.6147287       10.412796      -10.554298    
           1           6   5.6519675       10.001679      -8.9228983    
           1           6   11.496650       23.009232      -5.9341712    
           1           6   10.763733       25.369751      -4.9599590    
           1           6   12.302562       26.650005      -3.2464917    
           1           6   14.623437       25.621979      -2.4539642    
           1           6   15.383636       23.313988      -3.5098119    
           1           6   13.837802       22.009470      -5.2264743    
           1           6   7.0446701       21.312056      -6.3660855    
           1           6   6.8312082       21.249348      -3.7220702    
           1           6   4.4924459       20.777737      -2.5895822    
           1           6   2.3199043       20.334995      -4.0444493    
           1           6   2.5619140       20.366327      -6.6871047    
           1           6   4.8927369       20.847855      -7.8391395    
           1           6   8.6906672       27.413364      -15.286466    
           1           6   8.7914791       28.049532      -17.830399    
           1           6   9.1746540       26.266300      -19.958830    
           1           6   9.4995928       27.842531      -22.251646    
           1           6   9.2580786       30.418533      -21.607170    
           1           6   8.7127905       30.601807      -18.866718    
           1           6   9.9973440       27.035181      -24.701099    
           1           6   10.286069       28.878332      -26.578262    
           1           6   10.058492       31.449226      -25.964800    
           1           6   9.5369635       32.257732      -23.494511    
           1           6   8.1918573       32.856647      -17.610607    
           1           6   8.2946005       35.265076      -18.811724    
           5           7   8.3952351       37.313057      -19.766119    
           1           6   7.4728551       32.974163      -15.019573    
           5           7   6.8481121       33.092022      -12.849380    
           3           8   9.2046909       23.937462      -19.898436    
           1           6   8.6292419       3.7680745     -0.38437697    
           1           6   8.3475924       3.3598487       2.2019527    
           1           6   8.5867300      0.98347145       3.5724978    
           1           6   8.2428436       1.5331271       6.3007736    
           1           6   7.7340884       4.1363683       6.5817423    
           1           6   7.7685776       5.3629336       4.0633731    
           3           8   7.3409348       7.6158829       3.6339176    
           1           6   8.3167858     -1.29021760E-02   8.4517775    
           1           6   7.8975420       1.1117861       10.818154    
           1           6   7.4060793       3.7074492       11.067572    
           1           6   7.3103585       5.2554960       8.9212494    
           1           6   9.0976629      -1.4114062       2.6014056    
           1           6   9.2516985      -1.9172269     -3.52396853E-02
           5           7   9.3495817      -2.3711207      -2.2477236    
           1           6   9.5164890      -3.5859985       4.1353207    
           5           7   9.9234333      -5.4598804       5.3355079    
           1           6   18.845636       3.0792911      -11.394817    
           1           6   18.184004      0.38711300      -12.213183    
           1           6   20.472338      -1.3883663      -12.228834    
           1           6   22.657137     -0.60394651      -13.953457    
           1           6   21.967804     -0.47832489      -16.755463    
           1           6   24.285458      1.97094344E-02  -18.407431    
           1           6   1.7203490       10.735494      -14.959779    
           1           6   2.1253023       12.973953      -16.762751    
           1           6 -0.14007939       13.427403      -18.495829    
           1           6  0.33118051       15.488177      -20.465015    
           1           6  -1.9720083       15.989815      -22.133373    
           1           6  -1.4456289       17.915413      -24.219490    
           1           6   16.168343       26.942450     -0.45194969    
           1           6   17.129610       29.574162      -1.2075284    
           1           6   18.436531       30.900381       1.0038940    
           1           6   19.469542       33.515556      0.34942344    
           1           6   20.637941       34.873070       2.6176512    
           1           6   21.656097       37.486855       1.9331509    
           1           6 -0.17546839       19.818815      -2.7696311    
           1           6 -0.19971800       17.316790      -1.2991710    
           1           6  -2.6957636       16.882833      8.49234611E-02
           1           6  -2.7021358       14.512866       1.7324538    
           1           6  -5.1927595       14.142924       3.1464181    
           1           6  -5.1514034       11.833698       4.8777895    
           2           1   8.5702572       26.823135      -10.189779    
           2           1   9.2554464       4.1371212      -5.5039487    
           2           1   8.8115644       2.0889409      -1.5912173    
           2           1   8.3784914       28.985395      -13.970402    
           2           1   9.3731890       34.283173      -23.114834    
           2           1   10.293467       32.874378      -27.451057    
           2           1   10.693299       28.320505      -28.533890    
           2           1   10.160360       25.007023      -25.100872    
           2           1   6.9297447       7.2932262       9.0330505    
           2           1   7.0981827       4.5121508       12.953208    
           2           1   7.9563670     -7.62226805E-02   12.518066    
           2           1   8.6878614      -2.0466080       8.3529263    
           2           1   10.155659       4.8317337      -10.359309    
           2           1   13.657005       2.0726571      -11.695330    
           2           1   19.019051       7.8970075      -9.6441898    
           2           1   15.473860       10.665886      -8.2558088    
           2           1   19.993296       4.0225353      -12.882447    
           2           1   20.079617       2.9752915      -9.6924868    
           2           1   17.268017      0.41797090      -14.102603    
           2           1   16.781086     -0.41294670      -10.874810    
           2           1   21.189573      -1.5627240      -10.262187    
           2           1   19.825123      -3.3049135      -12.793911    
           2           1   23.441044       1.2481734      -13.344598    
           2           1   24.215481      -1.9927880      -13.710852    
           2           1   20.531891       1.0171300      -17.084091    
           2           1   21.078901      -2.2956798      -17.327185    
           2           1   25.217440       1.8186740      -17.871662    
           2           1   23.784554      0.12781282      -20.435602    
           2           1   25.690914      -1.5153455      -18.173086    
           2           1   10.279864       9.0334482      -13.316570    
           2           1   6.6397796       9.6819763      -16.194336    
           2           1   1.7452759       10.827863      -9.7515650    
           2           1   5.3733416       10.114141      -6.8646307    
           2           1 -3.19027603E-02   11.049096      -13.846262    
           2           1   1.3977140       8.9995756      -16.102461    
           2           1   3.8274333       12.625814      -17.941936    
           2           1   2.5252085       14.700359      -15.632843    
           2           1 -0.62496203       11.636632      -19.487394    
           2           1  -1.8197962       13.931868      -17.335825    
           2           1   1.9499323       14.921271      -21.682579    
           2           1  0.90202677       17.272915      -19.505970    
           2           1  -2.6048114       14.182663      -22.996359    
           2           1  -3.5566869       16.666689      -20.934322    
           2           1  -3.1520381       18.264446      -25.379503    
           2           1 -0.82720548       19.745678      -23.410769    
           2           1  7.19716698E-02   17.236032      -25.493647    
           2           1   14.455325       20.177706      -5.9897981    
           2           1   17.198727       22.479715      -2.9399133    
           2           1   11.652853       28.454887      -2.4487364    
           2           1   8.9050684       26.155085      -5.4537444    
           2           1   17.803431       25.739107      7.73667768E-02
           2           1   18.447098       29.388145      -2.8340275    
           2           1   20.007032       29.695379       1.7114707    
           2           1   20.915304       33.337753      -1.1673635    
           2           1   22.186131       33.696400       3.4131565    
           2           1   23.145920       37.349167      0.46810266    
           2           1   22.480110       38.449093       3.5963027    
           2           1   20.129972       38.704788       1.1757520    
           2           1   19.196680       35.060963       4.1339402    
           2           1   17.923155       34.701908     -0.43813771    
           2           1   17.066399       31.076910       2.5901661    
           2           1   15.525472       30.753675      -1.8781836    
           2           1   14.988939       27.135508       1.2817789    
           2           1   5.0377550       20.863583      -9.9119148    
           2           1  0.88898462       20.030939      -7.8742929    
           2           1   8.4906530       21.608953      -2.5250051    
           2           1   4.3548884       20.775419     -0.51691425    
           2           1 -0.61307192       21.390833      -1.4441813    
           2           1   1.3730277       17.308077      9.14777443E-02
           2           1  -3.1076713       18.549662       1.2989182    
           2           1  -1.1367869       14.634866       3.1315784    
           2           1  -5.6054902       15.865707       4.2752891    
           2           1  -3.6467445       12.009771       6.3243957    
           2           1  -6.9734082       11.593591       5.8750381    
           2           1  -4.7807212       10.090386       3.7780509    
           2           1  -6.7582850       13.955770       1.7590499    
           2           1  -2.3123600       12.820662      0.54665029    
           2           1  -4.2595310       16.771624      -1.3166336    
           2           1  0.17731525       15.733232      -2.6286361    
           2           1  -1.7116481       19.800978      -4.1966810    

 Configuration number 16:

   81.640564       0.0000000       0.0000000    
   0.0000000       108.72134       0.0000000    
   0.0000000       0.0000000       56.683140    
         286
           4          16  -33.761875      -46.825146      -14.929125    
           1           6  -35.475239      -47.179375      -17.675552    
           1           6  -34.863121      -45.375568      -19.462461    
           1           6  -32.989384      -43.671482      -18.600838    
           1           6  -32.151875      -44.172478      -16.149916    
           1           6  -30.277254      -42.789429      -14.701269    
           1           6  -29.102228      -40.497063      -15.569224    
           1           6  -27.121445      -39.261772      -14.119626    
           1           6  -26.282598      -40.139484      -11.687174    
           1           6  -29.408190      -43.600933      -12.341305    
           1           6  -27.588873      -42.295631      -10.835110    
           5           7  -29.673620      -39.285568      -17.805525    
           4          16  -27.774372      -36.777477      -17.949154    
           5           7  -26.177170      -37.116108      -15.252770    
           3           8  -30.395121      -45.788994      -11.350988    
           3           8  -27.059963      -43.288475      -8.5130281    
           1           6  -28.648579      -47.890862      -11.405105    
           2           1  -28.075068      -48.287651      -13.380298    
           2           1  -29.691700      -49.524578      -10.631739    
           2           1  -26.963619      -47.474724      -10.234593    
           1           6  -29.172323      -43.602753      -6.8061867    
           2           1  -30.834431      -42.523289      -7.4723349    
           2           1  -28.546953      -42.858379      -4.9560838    
           2           1  -29.677498      -45.624214      -6.6414275    
           1           6  -24.304428      -38.887592      -10.256213    
           1           6  -23.166332      -39.727913      -8.0151911    
           1           6  -21.255665      -38.130505      -7.1149578    
           1           6  -20.836294      -36.007095      -8.6352491    
           4          16  -22.907673      -36.029041      -11.240972    
           1           6  -18.927748      -34.078281      -8.2541122    
           1           6  -18.301672      -32.271538      -10.093690    
           1           6  -16.308426      -30.473146      -9.8338900    
           1           6  -17.466179      -33.878311      -5.9625244    
           1           6  -15.454263      -32.030502      -5.6947203    
           1           6  -14.791088      -30.280142      -7.6624856    
           3           8  -19.742479      -32.170280      -12.247641    
           1           6  -18.498480      -33.136299      -14.486340    
           2           1  -17.855259      -35.101860      -14.146703    
           2           1  -16.883045      -31.914867      -15.003613    
           2           1  -19.948118      -33.123627      -15.986568    
           3           8  -15.939700      -28.861977      -11.837961    
           1           6  -17.646961      -26.730795      -11.758096    
           2           1  -19.631174      -27.386330      -11.903153    
           2           1  -17.163548      -25.539137      -13.399232    
           2           1  -17.356253      -25.650738      -9.9837713    
           5           7  -17.828259      -35.338245      -3.8314669    
           4          16  -15.706250      -34.345226      -1.7234033    
           5           7  -14.265970      -32.073746      -3.3754811    
           1           6  -12.790227      -28.428562      -7.3743410    
           1           6  -11.652339      -26.968832      -9.2694988    
           1           6  -9.7887697      -25.313181      -8.3671322    
           1           6  -9.4272213      -25.440727      -5.7470026    
           4          16  -11.450996      -27.717793      -4.4155135    
           1           6  -7.6233702      -24.017355      -4.2549119    
           1           6  -6.1319919      -21.978592      -5.2718577    
           1           6  -4.2431059      -20.669611      -3.7635217    
           1           6  -3.7321358      -21.287638      -1.1647071    
           1           6  -5.2852855      -23.226091     -0.21752557    
           1           6  -7.1313648      -24.524023      -1.6999090    
           3           8  -8.5382986      -26.362335     -0.52348578    
           1           6  -7.1532989      -28.672188     -2.89833546E-02
           2           1  -6.2856522      -29.364994      -1.8058641    
           2           1  -8.5709953      -30.045395      0.64189833    
           2           1  -5.6894174      -28.341080       1.4270090    
           3           8  -5.0290937      -24.012348       2.2392726    
           1           6  -7.0368357      -23.130762       3.8639870    
           2           1  -6.6099939      -23.884670       5.7603149    
           2           1  -8.8841524      -23.854403       3.2045059    
           2           1  -7.0398259      -21.035700       3.9102359    
           5           7  -6.3348451      -21.075600      -7.7074361    
           4          16  -4.2420650      -18.730064      -7.9444523    
           5           7  -3.0173345      -18.756235      -5.0368152    
           1           6  -1.8189050      -19.994619      0.32859650    
           1           6  -1.1196036      -20.462027       2.8429911    
           1           6  0.80541652      -18.874762       3.7429535    
           1           6   1.6874144      -17.147112       1.9486146    
           4          16  7.38994703E-02  -17.560032     -0.93093961    
           1           6   3.6129441      -15.214341       2.3189125    
           1           6   4.5947661      -13.774177      0.31552276    
           1           6   6.4932976      -11.859343      0.64193398    
           1           6   7.4050322      -11.234349       3.0023267    
           1           6   6.4524598      -12.583860       5.1023326    
           1           6   4.6098700      -14.593781       4.7884889    
           5           7   3.9195261      -15.718187       7.0416813    
           5           7   7.2071900      -12.150083       7.5692821    
           4          16   5.5797634      -14.239859       9.2850847    
           3           8   7.4052601      -10.572686      -1.4159036    
           1           6   8.8997164      -12.132713      -3.0972369    
           3           8   3.7496195      -14.284338      -2.0806148    
           1           6   2.4014294      -12.224777      -3.2778347    
           2           1   1.6913444      -13.003511      -5.0779476    
           2           1   3.6775155      -10.600965      -3.6129782    
           2           1  0.79220963      -11.646233      -2.0661857    
           2           1   9.6597471      -10.832424      -4.5361032    
           2           1   7.7309365      -13.627891      -3.9805012    
           2           1   10.461638      -13.017670      -2.0145454    
           2           1  -32.246284      -42.099770      -19.715368    
           2           1  -36.857628      -48.709545      -17.845806    
           2           1  -35.735844      -45.278915      -21.337534    
           2           1  -20.164579      -38.500877      -5.4027681    
           2           1  -23.692526      -41.491844      -7.0877366    
           2           1  -8.6948452      -24.045113      -9.5725279    
           2           1  -12.147942      -27.153996      -11.265693    
           2           1  -1.9638577      -21.961645       3.9766200    
           2           1   1.5621009      -18.967497       5.6624770    
           2           1   8.8562307      -9.7739000       3.2233279    
           4          16   10.955340       18.567562       5.3255715    
           1           6   8.4167299       20.610025       5.8680120    
           1           6   6.0324955       19.529810       5.4005265    
           1           6   6.2591252       17.028620       4.5649943    
           1           6   8.8227100       16.194872       4.4386692    
           1           6   8.0974598       23.238506       6.3979402    
           1           6   5.5059366       23.846550       6.1805162    
           1           6   3.9546182       21.525743       5.4335294    
           4          16   9.9862986       25.775364       7.1901035    
           1           6   7.2658877       27.759266       7.2824483    
           1           6   5.0405903       26.377031       6.6764503    
           1           6   9.0488119       13.735017       3.4757254    
           1           6   6.6684141       12.740971       2.8321860    
           4          16   4.1320577       14.757459       3.4459910    
           1           6   11.182946       12.058784       2.4921494    
           1           6   9.6255865       9.9557714       1.2507046    
           1           6   7.0103908       10.395041       1.5473344    
           1           6   10.108262       7.6435442      0.11494783    
           1           6   7.8727469       6.2777367     -0.49477047    
           4          16   5.1191282       8.0051126      0.40209028    
           1           6   12.841773       10.803411       4.4858932    
           1           6   12.226869       10.798923       7.0581489    
           1           6   13.717073       9.4409676       8.7711916    
           1           6   15.827352       8.0363255       7.9756522    
           1           6   16.435019       8.0726862       5.3913226    
           1           6   14.964858       9.4393730       3.6757011    
           1           6   12.681036       13.737705      0.67019922    
           1           6   14.914123       14.926470       1.4675311    
           1           6   16.103277       16.706694     -8.06868672E-02
           1           6   15.076393       17.381407      -2.4329951    
           1           6   12.834358       16.188969      -3.2071118    
           1           6   11.646705       14.387971      -1.6801625    
           1           6   1.7964550       21.081203       7.2833028    
           1           6 -0.29692981       22.713842       7.1805916    
           1           6  -2.4004092       22.300686       8.7103567    
           1           6  -2.4826579       20.250217       10.402506    
           1           6 -0.35388842       18.680349       10.551611    
           1           6   1.7674903       19.080105       9.0086575    
           1           6   3.0002685       21.621838       2.6884511    
           1           6  0.83465981       20.266169       1.9742017    
           1           6  0.12478625       20.141157     -0.56612557    
           1           6   1.5607580       21.323221      -2.4577315    
           1           6   3.7403548       22.649494      -1.7264457    
           1           6   4.4530754       22.803404      0.81475931    
           1           6   7.1114202       30.347755       7.9282742    
           1           6   8.8881855       32.126060       8.6897659    
           1           6   11.633669       31.668053       9.0016451    
           1           6   12.716597       34.021908       10.076225    
           1           6   10.766870       35.811417       10.415414    
           1           6   8.3722773       34.718708       9.4598360    
           1           6   15.221025       34.527493       10.700134    
           1           6   15.787359       36.896515       11.737625    
           1           6   13.859513       38.678028       12.126728    
           1           6   11.341396       38.173756       11.470324    
           1           6   6.1157017       36.059704       9.2692080    
           1           6   5.8096018       38.578873       10.172036    
           5           7   5.4577031       40.686569       10.913177    
           1           6   3.9027114       35.092915       8.0840178    
           5           7   2.0234601       34.354931       7.0664606    
           3           8   12.817913       29.728195       8.4898930    
           1           6   8.0288143       3.8329868      -1.5620598    
           1           6   6.2065840       2.0754328      -2.2719340    
           1           6   6.6401320     -0.42639673      -3.3379660    
           1           6   4.1392918      -1.5356008      -3.9536803    
           1           6   2.2452981      0.18861261      -3.2181430    
           1           6   3.4423363       2.4881613      -2.1615820    
           3           8   2.3059535       4.3679180      -1.3812553    
           1           6   3.4294481      -3.8470221      -5.0370159    
           1           6  0.84168661      -4.3514867      -5.3394504    
           1           6  -1.0215335      -2.6217632      -4.5784960    
           1           6 -0.31971231     -0.30980217      -3.4977415    
           1           6   8.9317703      -1.6697001      -3.7049739    
           1           6   11.317910     -0.68201435      -2.9517467    
           5           7   13.358515      7.17372373E-02  -2.3350503    
           1           6   9.1228275      -4.0849509      -4.8773298    
           5           7   9.3729544      -6.0851760      -5.8995328    
           1           6   17.330093       6.5380039       9.9005136    
           1           6   19.323759       4.7546782       8.8127203    
           1           6   20.457594       2.9576273       10.782185    
           1           6   21.779251       4.2237382       13.025736    
           1           6   23.948902       5.9846568       12.288967    
           1           6   25.405865       6.9332042       14.598203    
           1           6   16.342278       19.367722      -4.0395370    
           1           6   16.580496       21.920532      -2.6858554    
           1           6   17.713310       23.976433      -4.3636737    
           1           6   18.272089       26.410046      -2.9145238    
           1           6   19.262632       28.537661      -4.5960660    
           1           6   19.989418       30.897486      -3.0955608    
           1           6  -4.8444185       19.727795       11.914349    
           1           6  -5.6234770       21.870409       13.704007    
           1           6  -8.1622057       21.350891       14.979432    
           1           6  -8.9586229       23.429110       16.817793    
           1           6  -11.569058       22.982666       17.976099    
           1           6  -12.336425       25.073339       19.818150    
           1           6  0.77096897       21.094501      -5.1869664    
           1           6   1.0560434       18.383881      -6.1849461    
           1           6  0.14806625       18.079145      -8.9068775    
           1           6  0.25989589       15.341229      -9.8198147    
           1           6 -0.59700209       15.012123      -12.559331    
           1           6 -0.59873873       12.249078      -13.403289    
           2           1   3.1859701       27.300148       6.6330981    
           2           1   11.982372       6.8491907     -0.27182099    
           2           1   10.009855       3.2744792      -1.8413521    
           2           1   5.1421089       31.001398       7.8454475    
           2           1   9.9060459       39.622375       11.804938    
           2           1   14.323224       40.519928       12.960802    
           2           1   17.739706       37.364784       12.256141    
           2           1   16.679581       33.088615       10.373127    
           2           1  -1.7133417       1.0947026      -2.8743789    
           2           1  -3.0278404      -3.0878897      -4.8328819    
           2           1  0.26691881      -6.1467052      -6.2044425    
           2           1   4.8155956      -5.2488155      -5.6575937    
           2           1   15.492863       9.4541769       1.6663979    
           2           1   18.064014       7.0107279       4.6728010    
           2           1   13.206122       9.4466267       10.785106    
           2           1   10.554141       11.836164       7.7273479    
           2           1   18.219461       7.8889351       11.244349    
           2           1   15.972091       5.4071107       11.040866    
           2           1   20.855694       5.8545613       7.8910012    
           2           1   18.437826       3.5839691       7.3132553    
           2           1   18.935644       1.7086354       11.511016    
           2           1   21.836775       1.7053607       9.8119726    
           2           1   20.392851       5.2844224       14.195762    
           2           1   22.535807       2.7119308       14.272624    
           2           1   23.214520       7.6290216       11.209908    
           2           1   25.257357       4.9677587       10.997628    
           2           1   24.129969       7.9384007       15.922400    
           2           1   26.941242       8.2482548       14.058790    
           2           1   26.269718       5.3377318       15.645350    
           2           1   15.746322       14.455241       3.3112214    
           2           1   17.869072       17.586990      0.57277465    
           2           1   11.997170       16.682539      -5.0440812    
           2           1   9.8742990       13.500201      -2.3075473    
           2           1   15.268670       19.625938      -5.8221240    
           2           1   18.261017       18.707006      -4.5865784    
           2           1   17.782246       21.696192     -0.97961664    
           2           1   14.686363       22.516817      -2.0001373    
           2           1   19.493015       23.264105      -5.2268829    
           2           1   16.406267       24.384058      -5.9594579    
           2           1   19.685020       26.001461      -1.4103497    
           2           1   16.529043       27.057272      -1.9322140    
           2           1   20.929295       27.847078      -5.6728063    
           2           1   17.795403       29.030216      -6.0152159    
           2           1   20.669889       32.422016      -4.3563428    
           2           1   18.350386       31.634205      -2.0186505    
           2           1   21.512899       30.468300      -1.7225598    
           2           1   3.3929317       17.791687       9.1429405    
           2           1 -0.35694581       17.080400       11.875616    
           2           1  -4.0340581       23.572586       8.5408239    
           2           1 -0.32856652       24.260775       5.7949114    
           2           1  -4.5932322       17.969011       13.026593    
           2           1  -4.1262765       22.135803       15.152066    
           2           1  -8.0748377       19.516933       16.002871    
           2           1  -7.5313449       23.584646       18.354692    
           2           1  -11.579967       21.127626       18.963428    
           2           1  -10.966115       25.213585       21.395609    
           2           1  -14.231372       24.720638       20.636799    
           2           1  -12.388338       26.932749       18.853289    
           2           1  -12.994890       22.846457       16.439285    
           2           1  -8.9575920       25.279942       15.819725    
           2           1  -9.6435852       21.131990       13.501311    
           2           1  -5.7472630       23.675829       12.642726    
           2           1  -6.4258008       19.362890       10.575791    
           2           1   6.1671443       23.853188       1.3442050    
           2           1   4.9016857       23.594324      -3.1682317    
           2           1 -0.33447808       19.318075       3.4049428    
           2           1  -1.5996253       19.102840      -1.0853699    
           2           1  -1.2391635       21.680269      -5.3802724    
           2           1 -2.95158550E-02   17.081976      -4.9456744    
           2           1  -1.8312047       18.776859      -9.0604172    
           2           1 -0.94280195       14.150669      -8.5684414    
           2           1  -2.5252407       15.814319      -12.779238    
           2           1  -1.8944967       11.108510      -12.216525    
           2           1  -1.2148443       12.060734      -15.394968    
           2           1   1.3154331       11.416104      -13.237531    
           2           1  0.66037136       16.130972      -13.816068    
           2           1   2.2234669       14.616525      -9.6166487    
           2           1   1.3037723       19.297705      -10.171675    
           2           1   3.0708692       17.803944      -6.0270996    
           2           1   1.8982608       22.405947      -6.3728256    

 Configuration number 17:

   103.35003       0.0000000       0.0000000    
   0.0000000       62.905621       0.0000000    
   0.0000000       0.0000000       81.689850    
         286
           4          16  0.96279639      -2.6464536       1.1770811    
           1           6   3.8916223      -1.3424404      0.62390673    
           1           6   4.2314787      0.90783167       1.9044334    
           1           6   2.0940518       1.5937703       3.3588130    
           1           6  0.10771911     -0.13386862       3.1966250    
           1           6  -2.3487723      1.38202664E-02   4.4057202    
           1           6  -3.1663508       2.1319597       5.9011941    
           1           6  -5.6190543       2.1479633       7.1440425    
           1           6  -7.4217100      0.12142924       6.9200807    
           1           6  -4.1303887      -1.9315077       4.2504373    
           1           6  -6.5823708      -1.8733217       5.3712883    
           5           7  -1.7555158       4.2851591       6.3296719    
           4          16  -3.5238366       6.1269479       8.1747322    
           5           7  -6.0839329       4.3192110       8.5073404    
           3           8  -3.4985704      -4.0712166       2.9152594    
           3           8  -8.1047487      -3.9222136       4.9897261    
           1           6  -2.8406916      -6.1679521       4.5434103    
           2           1  -1.2570291      -5.6240702       5.8043866    
           2           1  -2.2377737      -7.7064891       3.2726157    
           2           1  -4.4960060      -6.7581272       5.6809330    
           1           6  -8.7389040      -4.4993534       2.3949342    
           2           1  -8.6996746      -2.7606692       1.2316523    
           2           1  -10.679185      -5.2708292       2.4343047    
           2           1  -7.4149475      -5.8998671       1.5905516    
           1           6  -9.8645506      0.15372244       8.1744490    
           1           6  -11.771811      -1.6863186       8.0713892    
           1           6  -13.887070      -1.1339436       9.5673943    
           1           6  -13.688431       1.1502459       10.887808    
           4          16  -10.803653       2.6464765       10.166306    
           1           6  -15.481962       2.1896510       12.677705    
           1           6  -15.102555       4.5083733       13.920320    
           1           6  -16.794582       5.5475569       15.745587    
           1           6  -17.786856      0.92034143       13.386108    
           1           6  -19.494856       1.9796486       15.257535    
           1           6  -19.046097       4.3561287       16.492723    
           3           8  -13.049025       5.9078069       13.207028    
           1           6  -11.188214       6.4589252       15.135264    
           2           1  -11.007800       4.8338342       16.441845    
           2           1  -11.715350       8.1752930       16.198675    
           2           1  -9.3911972       6.7377825       14.113448    
           3           8  -16.154903       7.8680582       16.724348    
           1           6  -16.926180       9.9123812       15.083527    
           2           1  -15.969855       9.7546873       13.225586    
           2           1  -16.354429       11.675550       16.043926    
           2           1  -19.008455       9.8818045       14.831719    
           5           7  -18.595461      -1.3665640       12.420363    
           4          16  -21.324434      -2.0072846       13.859553    
           5           7  -21.596361      0.51820105       15.727489    
           1           6  -20.828909       5.4680920       18.257734    
           1           6  -20.423914       7.5059657       19.899883    
           1           6  -22.568113       8.1956825       21.298229    
           1           6  -24.702360       6.7203140       20.773619    
           4          16  -23.962587       4.3889766       18.518877    
           1           6  -27.186480       6.9477763       21.908966    
           1           6  -27.871546       8.9763193       23.592768    
           1           6  -30.320004       9.0467710       24.832371    
           1           6  -32.256233       7.1812396       24.427502    
           1           6  -31.582525       5.3321943       22.642832    
           1           6  -29.140120       5.2029171       21.495865    
           3           8  -28.707069       3.2566867       19.837610    
           1           6  -28.415649      0.81569749       21.040516    
           2           1  -26.898518      0.91381788       22.481812    
           2           1  -27.853344     -0.49814159       19.523380    
           2           1  -30.220057      0.21775030       21.909109    
           3           8  -33.269135       3.4776542       21.964813    
           1           6  -34.364193       3.9068983       19.500559    
           2           1  -35.678253       2.3193932       19.174410    
           2           1  -32.877934       3.9215550       18.027363    
           2           1  -35.415161       5.7220154       19.493519    
           5           7  -26.341871       11.001529       24.193499    
           4          16  -27.994442       12.784809       26.195391    
           5           7  -30.661753       11.112872       26.376923    
           1           6  -34.669266       7.2660022       25.736643    
           1           6  -36.747280       5.6467981       25.449560    
           1           6  -38.787342       6.2206416       27.047489    
           1           6  -38.328827       8.2610769       28.661427    
           4          16  -35.284527       9.4748802       28.148304    
           1           6  -40.074509       9.3777504       30.472897    
           1           6  -39.292446       11.073724       32.359753    
           1           6  -41.003376       12.169273       34.165936    
           1           6  -43.575668       11.762181       34.038204    
           1           6  -44.479855       10.130212       32.124645    
           1           6  -42.755737       8.8731041       30.402493    
           5           7  -43.953312       7.2910914       28.708136    
           5           7  -47.005791       9.5491457       31.772707    
           4          16  -47.033485       7.5020962       29.371912    
           3           8  -40.088490       13.704587       36.054577    
           1           6  -38.557571       12.364884       37.874603    
           3           8  -36.765469       11.620580       32.525898    
           1           6  -36.127136       14.257406       32.180943    
           2           1  -34.054031       14.302111       31.969315    
           2           1  -36.736675       15.397649       33.822182    
           2           1  -37.034595       14.978931       30.437105    
           2           1  -37.998863       13.778564       39.301445    
           2           1  -36.862011       11.528680       36.976063    
           2           1  -39.697014       10.855166       38.780045    
           2           1   1.9658562       3.3056691       4.5052228    
           2           1   5.2271638      -2.3064878     -0.62847972    
           2           1   5.9603090       2.0414691       1.7954036    
           2           1  -15.536844      -2.3664179       9.7200756    
           2           1  -11.602450      -3.4091742       6.9551282    
           2           1  -22.596649       9.7277002       22.681152    
           2           1  -18.590591       8.4360561       20.086702    
           2           1  -36.751709       4.0571156       24.135605    
           2           1  -40.570469       5.1806121       27.046093    
           2           1  -44.856632       12.623920       35.418369    
           4          16  -49.467869       21.740044     -0.75579751    
           1           6  -52.422436       22.899927      -1.6652695    
           1           6  -53.472309       21.661669      -3.7684104    
           1           6  -51.866516       19.774342      -4.6759586    
           1           6  -49.595921       19.553585      -3.2390993    
           1           6  -53.980206       25.014061      -1.0443076    
           1           6  -55.976097       25.151720      -2.8168333    
           1           6  -55.776318       23.049606      -4.7767787    
           4          16  -54.059303       27.352421       1.2204571    
           1           6  -56.867214       28.582424     -0.17638542    
           1           6  -57.592850       27.147934      -2.3290145    
           1           6  -47.906788       17.801939      -4.2879729    
           1           6  -48.893845       16.761124      -6.5269618    
           4          16  -51.899582       17.825821      -7.3404188    
           1           6  -45.100426       17.187996      -4.0079813    
           1           6  -44.716351       15.546947      -6.3567824    
           1           6  -46.975758       15.337592      -7.7600870    
           1           6  -42.789806       14.104222      -7.3894367    
           1           6  -43.537350       12.813118      -9.6280899    
           4          16  -46.741924       13.485948      -10.417677    
           1           6  -44.329311       15.622715      -1.7163304    
           1           6  -46.085564       14.287024     -0.25532281    
           1           6  -45.257519       12.663398       1.6621364    
           1           6  -42.673367       12.315645       2.1695902    
           1           6  -40.932697       13.704672      0.72545004    
           1           6  -41.747932       15.325994      -1.1942563    
           1           6  -43.800793       19.774261      -4.1240187    
           1           6  -43.090584       21.006849      -1.8885655    
           1           6  -42.202518       23.492132      -1.9607220    
           1           6  -42.047848       24.827871      -4.2454782    
           1           6  -42.797352       23.587477      -6.4706063    
           1           6  -43.660378       21.089018      -6.4199009    
           1           6  -58.202938       21.512220      -4.9121809    
           1           6  -60.297222       22.571230      -6.1570435    
           1           6  -62.488037       21.156927      -6.5206633    
           1           6  -62.666691       18.654690      -5.6372638    
           1           6  -60.605507       17.647213      -4.3152862    
           1           6  -58.385475       19.054659      -3.9602587    
           1           6  -54.974957       23.993231      -7.4078770    
           1           6  -55.635475       22.614801      -9.5756073    
           1           6  -54.737537       23.355446      -11.946345    
           1           6  -53.127415       25.446232      -12.212924    
           1           6  -52.431210       26.775274      -10.025754    
           1           6  -53.345848       26.066387      -7.6487045    
           1           6  -58.374676       30.631233      0.62562370    
           1           6  -58.207802       32.280979       2.6597035    
           1           6  -56.192131       32.260231       4.5973735    
           1           6  -56.881996       34.221500       6.4764805    
           1           6  -59.180511       35.370110       5.7561941    
           1           6  -60.023521       34.235893       3.3353956    
           1           6  -55.575363       34.911278       8.6487751    
           1           6  -56.612522       36.813240       10.169908    
           1           6  -58.910053       37.953743       9.4946737    
           1           6  -60.220314       37.259506       7.2964072    
           1           6  -62.159977       35.001553       1.9980963    
           1           6  -63.865704       36.878456       2.9040554    
           5           7  -65.352814       38.426170       3.6167405    
           1           6  -62.848621       34.007427     -0.40784732    
           5           7  -63.455112       33.203323      -2.4333541    
           3           8  -54.303730       30.892290       4.6777291    
           1           6  -41.889809       11.082697      -10.813604    
           1           6  -42.179241       9.5064907      -12.897794    
           1           6  -40.422802       7.5798450      -13.782114    
           1           6  -41.535603       6.3945251      -16.068624    
           1           6  -43.871273       7.5749536      -16.575144    
           1           6  -44.370071       9.5226164      -14.631189    
           3           8  -46.260128       10.885233      -14.537098    
           1           6  -40.702347       4.4529548      -17.668701    
           1           6  -42.234230       3.7700691      -19.723217    
           1           6  -44.548748       4.9729934      -20.204723    
           1           6  -45.391644       6.9108596      -18.611488    
           1           6  -38.121471       6.8670840      -12.721590    
           1           6  -37.062576       8.0424795      -10.546082    
           5           7  -36.142391       9.0291595      -8.7311659    
           1           6  -36.604313       4.8805890      -13.720400    
           5           7  -35.297161       3.2146666      -14.513987    
           1           6  -41.866390       10.448415       4.1874070    
           1           6  -39.053219       9.7756653       4.2179999    
           1           6  -38.475986       7.4116788       5.7930179    
           1           6  -39.250751       7.5403066       8.5785141    
           1           6  -37.939911       9.6414909       10.067086    
           1           6  -38.487740       9.4684343       12.899244    
           1           6  -41.110260       27.519917      -4.2568245    
           1           6  -42.707138       29.301184      -2.6157670    
           1           6  -41.731003       32.016342      -2.6927042    
           1           6  -43.119755       33.777351     -0.87598997    
           1           6  -42.136757       36.490944     -0.96576357    
           1           6  -43.472446       38.216095      0.92553163    
           1           6  -65.005730       17.121634      -6.1893620    
           1           6  -67.416573       18.208591      -5.0032954    
           1           6  -69.786133       16.790304      -5.8421483    
           1           6  -72.207909       17.856018      -4.6903071    
           1           6  -74.584694       16.485992      -5.5884151    
           1           6  -77.000870       17.556017      -4.4246912    
           1           6  -52.153484       26.171747      -14.787987    
           1           6  -50.349133       24.185717      -15.890616    
           1           6  -49.526791       24.813519      -18.585001    
           1           6  -47.870522       22.768454      -19.769053    
           1           6  -47.150154       23.337601      -22.507515    
           1           6  -45.550846       21.239788      -23.681274    
           2           1  -59.279385       27.639076      -3.4286628    
           2           1  -40.888100       13.880650      -6.5950871    
           2           1  -40.079948       10.971047      -9.8073387    
           2           1  -60.010227       30.875734     -0.62988353    
           2           1  -62.007252       38.200115       6.8521461    
           2           1  -59.715065       39.428165       10.709444    
           2           1  -55.637070       37.411171       11.898664    
           2           1  -53.792130       33.963425       9.1221418    
           2           1  -47.188435       7.9022703      -18.915285    
           2           1  -45.692394       4.3835559      -21.831503    
           2           1  -41.595299       2.2498877      -20.979572    
           2           1  -38.917645       3.4546180      -17.375195    
           2           1  -40.347050       16.388865      -2.3008122    
           2           1  -38.897072       13.516617       1.0673198    
           2           1  -46.654961       11.605210       2.7777250    
           2           1  -48.115974       14.482473     -0.64848119    
           2           1  -42.449360       11.191132       6.0665417    
           2           1  -42.973618       8.6823826       3.9033711    
           2           1  -37.922623       11.404312       4.9101620    
           2           1  -38.420235       9.3994961       2.2530999    
           2           1  -39.428391       5.7703357       4.8903446    
           2           1  -36.413589       7.0240188       5.6851721    
           2           1  -41.335098       7.7516704       8.7532339    
           2           1  -38.782551       5.6987734       9.4729013    
           2           1  -38.549290       11.517810       9.3514366    
           2           1  -35.865810       9.5238914       9.7419748    
           2           1  -40.543816       9.6192780       13.276445    
           2           1  -37.524773       10.987751       13.967605    
           2           1  -37.835983       7.6294785       13.666928    
           2           1  -43.221344       20.015577     -6.86000511E-02
           2           1  -41.617260       24.409321     -0.19185287    
           2           1  -42.705479       24.596708      -8.2836847    
           2           1  -44.266502       20.165064      -8.1827850    
           2           1  -41.062130       28.249306      -6.2213392    
           2           1  -39.128422       27.557852      -3.5554762    
           2           1  -42.702793       28.628563     -0.62571430    
           2           1  -44.705822       29.233217      -3.2630138    
           2           1  -39.680672       32.024040      -2.2250743    
           2           1  -41.892010       32.759514      -4.6519499    
           2           1  -42.925507       33.039654       1.0834031    
           2           1  -45.176491       33.762955      -1.3119748    
           2           1  -40.073360       36.484531     -0.57648259    
           2           1  -42.374485       37.252384      -2.9077625    
           2           1  -42.737743       40.173553      0.83662784    
           2           1  -45.531338       38.280579      0.54710913    
           2           1  -43.207443       37.513378       2.8807285    
           2           1  -56.775166       18.209330      -2.9564970    
           2           1  -60.705330       15.702812      -3.5893757    
           2           1  -64.071106       21.987196      -7.5795689    
           2           1  -60.160839       24.481127      -6.9663897    
           2           1  -64.736099       15.145389      -5.5395150    
           2           1  -67.236855       18.153526      -2.9118469    
           2           1  -69.606087       14.758164      -5.3356895    
           2           1  -72.090446       17.745392      -2.5955000    
           2           1  -74.421005       14.445117      -5.1234832    
           2           1  -76.965225       17.379358      -2.3378930    
           2           1  -78.697899       16.555645      -5.1306739    
           2           1  -77.215271       19.588207      -4.8857441    
           2           1  -74.697632       16.612160      -7.6807179    
           2           1  -72.365410       19.897272      -5.1675353    
           2           1  -69.925369       16.869471      -7.9392037    
           2           1  -67.607895       20.232553      -5.5250759    
           2           1  -65.267471       17.033913      -8.2740211    
           2           1  -52.777512       27.136372      -5.9601922    
           2           1  -51.157700       28.408529      -10.182377    
           2           1  -56.890068       20.965673      -9.4241362    
           2           1  -55.314056       22.286671      -13.633241    
           2           1  -53.778389       26.408806      -16.099966    
           2           1  -51.295433       22.310556      -15.876617    
           2           1  -51.238590       25.085690      -19.774530    
           2           1  -48.879761       20.924417      -19.689899    
           2           1  -48.897152       23.608217      -23.641090    
           2           1  -46.592167       19.422329      -23.669470    
           2           1  -45.036606       21.677454      -25.661062    
           2           1  -43.780365       20.960836      -22.598211    
           2           1  -46.104710       25.157129      -22.583897    
           2           1  -46.122059       22.530937      -18.625723    
           2           1  -48.497425       26.645885      -18.598316    
           2           1  -48.671558       24.008446      -14.637461    
           2           1  -51.183498       28.028694      -14.691532    

 Configuration number 18:

   56.497879       0.0000000       0.0000000    
   0.0000000       89.144714       0.0000000    
   0.0000000       0.0000000       57.339283    
         286
           4          16  -20.738222      -2.9111841      -10.504983    
           1           6  -21.479921      -3.8679175      -13.526970    
           1           6  -20.215103      -2.4847529      -15.343786    
           1           6  -18.627201     -0.61162639      -14.283157    
           1           6  -18.662310     -0.56687635      -11.646951    
           1           6  -17.309528       1.1414300      -9.9835463    
           1           6  -15.798811       3.2114024      -10.888055    
           1           6  -14.526144       4.9189320      -9.1550350    
           1           6  -14.697595       4.6867042      -6.4532356    
           1           6  -17.332491      0.89745969      -7.3490996    
           1           6  -16.100410       2.5784993      -5.6370344    
           5           7  -15.385460       3.7649066      -13.404243    
           4          16  -13.523672       6.3097548      -13.432027    
           5           7  -13.164761       6.7999949      -10.338521    
           3           8  -18.643991      -1.0967942      -6.3113155    
           3           8  -16.199799       2.0202188      -3.1149609    
           1           6  -16.986769      -3.1289716      -5.5294313    
           2           1  -15.917700      -3.8426411      -7.1859169    
           2           1  -18.222593      -4.6364489      -4.7783475    
           2           1  -15.663177      -2.4504430      -4.0549793    
           1           6  -18.685795       1.9034603      -1.9856415    
           2           1  -19.993286       3.1988156      -2.9828522    
           2           1  -18.452135       2.5185635     -6.76786003E-04
           2           1  -19.458858     -3.72419804E-02  -2.0421031    
           1           6  -13.539068       6.4779205      -4.7302871    
           1           6  -14.049692       6.7677574      -2.1509514    
           1           6  -12.602835       8.6431313     -0.97097820    
           1           6  -10.904705       9.8524704      -2.5954082    
           4          16  -11.256829       8.6975336      -5.6919608    
           1           6  -9.0259047       11.716447      -1.8979784    
           1           6  -7.6378775       13.127074      -3.6699650    
           1           6  -5.7540236       14.937943      -2.9973226    
           1           6  -8.3642054       12.209332      0.69602811    
           1           6  -6.4358687       14.039373       1.3665720    
           1           6  -5.1067557       15.504545     -0.48951289    
           3           8  -8.2575703       12.828156      -6.1581473    
           1           6  -6.2284570       12.166937      -7.8767757    
           2           1  -4.6209154       11.342690      -6.8255072    
           2           1  -5.5813942       13.847674      -8.9324312    
           2           1  -7.0251207       10.747008      -9.1852455    
           3           8  -4.6077766       16.220448      -4.9435301    
           1           6  -6.1201515       18.326576      -5.7990360    
           2           1  -7.9342175       17.640842      -6.5930367    
           2           1  -4.9991894       19.287174      -7.2717972    
           2           1  -6.4748669       19.640549      -4.2046494    
           5           7  -9.3961201       10.983100       2.7553637    
           4          16  -7.9424744       12.169478       5.2902746    
           5           7  -5.9836459       14.230716       3.9243948    
           1           6  -3.3383029       17.480747      0.18571186    
           1           6  -1.5624298       18.681845      -1.3657278    
           1           6 -0.23069580       20.622128     -0.14786641    
           1           6 -0.94353813       20.969442       2.3779569    
           4          16  -3.2857828       18.788483       3.2361634    
           1           6  0.15401432       22.723070       4.1655822    
           1           6   1.8240964       24.721848       3.3927999    
           1           6   3.1942966       26.235088       5.2205815    
           1           6   2.9071128       25.916344       7.9109173    
           1           6   1.0605682       24.126719       8.5838623    
           1           6 -0.23433726       22.587471       6.7824068    
           3           8  -1.9919826       20.896938       7.6698756    
           1           6 -0.93160093       18.727989       8.9680119    
           2           1  0.40057135       17.725573       7.6987534    
           2           1  -2.5536878       17.490084       9.3962975    
           2           1  3.15192491E-02   19.326832       10.723928    
           3           8  0.47186679       23.721033       11.080562    
           1           6  -1.9011043       24.878841       11.791032    
           2           1  -2.1743002       24.439785       13.811948    
           2           1  -3.4799325       24.081493       10.671384    
           2           1  -1.7931042       26.956448       11.520199    
           5           7   2.2525685       25.403107      0.91346252    
           4          16   4.2995219       27.799229       1.0252588    
           5           7   4.7016134       28.071005       4.1440029    
           1           6   4.3671741       27.392191       9.7075567    
           1           6   4.1482654       27.529905       12.346284    
           1           6   5.9061394       29.168570       13.487900    
           1           6   7.5758758       30.285627       11.770112    
           4          16   6.9157729       29.259571       8.6933670    
           1           6   9.4248161       32.277119       12.214438    
           1           6   11.236633       32.965752       10.398478    
           1           6   12.893392       35.096420       10.708239    
           1           6   12.748707       36.655098       12.795121    
           1           6   10.986878       36.023331       14.703670    
           1           6   9.3816690       33.814018       14.464086    
           5           7   7.8124127       33.437744       16.511965    
           5           7   10.669478       37.377075       16.921858    
           4          16   8.4420872       35.802662       18.510416    
           3           8   14.601439       35.675621       8.8401718    
           1           6   16.628366       33.861462       8.6096058    
           3           8   11.448160       31.477062       8.2906933    
           1           6   11.115570       32.699501       5.8650684    
           2           1   10.511250       31.184608       4.5637355    
           2           1   12.894839       33.569130       5.2051573    
           2           1   9.6204252       34.157078       5.9925227    
           2           1   17.678850       34.390926       6.8870912    
           2           1   15.899587       31.904736       8.4341726    
           2           1   17.893320       33.996712       10.275690    
           2           1  -17.481256      0.70415491      -15.385911    
           2           1  -22.821697      -5.4129109      -13.818581    
           2           1  -20.422075      -2.8037574      -17.378876    
           2           1  -12.760417       9.1201506       1.0291744    
           2           1  -15.455725       5.6488156      -1.1454580    
           2           1   1.2418256       21.751764      -1.0525886    
           2           1  -1.2306592       18.119160      -3.3237586    
           2           1   2.7463934       26.457008       13.413395    
           2           1   5.9597683       29.559162       15.516715    
           2           1   13.997250       38.296097       12.982212    
           4          16   4.9782710      -11.899796      -3.4954565    
           1           6   5.3261294      -8.6126795      -3.5017612    
           1           6   4.4657679      -7.4279232      -1.2855524    
           1           6   3.4714231      -9.1884661      0.41353181    
           1           6   3.6213100      -11.734994     -0.47433874    
           1           6   5.9711409      -6.7085710      -5.3038726    
           1           6   5.4757490      -4.3100815      -4.2366676    
           1           6   4.3488264      -4.5675898      -1.5928843    
           4          16   7.0649900      -6.5930586      -8.3661098    
           1           6   6.9629836      -3.2242835      -8.2592010    
           1           6   6.0412312      -2.3575065      -5.8872957    
           1           6   2.4325044      -13.461714       1.1639107    
           1           6   1.3275796      -12.164020       3.2093642    
           4          16   1.8108075      -8.9124041       3.2481065    
           1           6   1.4086051      -16.177031       1.0094717    
           1           6 -0.32440507      -16.191761       3.3360736    
           1           6 -0.31047449      -13.815314       4.5444884    
           1           6  -1.8509616      -17.910522       4.6012578    
           1           6  -3.0830750      -16.837137       6.7424536    
           4          16  -2.2989829      -13.582188       7.0939031    
           1           6   3.2646358      -18.365698       1.3085034    
           1           6   5.6923628      -18.070835       2.3225906    
           1           6   7.1940837      -20.196083       2.8136370    
           1           6   6.3295178      -22.663309       2.3289726    
           1           6   3.9102619      -22.929676       1.2698109    
           1           6   2.4011738      -20.816793      0.77918530    
           1           6 -3.03454213E-02  -16.235573      -1.5087107    
           1           6   1.0947444      -17.257511      -3.6811767    
           1           6 -0.10508657      -17.052757      -6.0263090    
           1           6  -2.4216974      -15.786052      -6.2790313    
           1           6  -3.5183969      -14.746614      -4.0955658    
           1           6  -2.3440073      -14.966088      -1.7375089    
           1           6   5.8251953      -3.0226729      0.33121818    
           1           6   5.5354404     -0.38357005      0.29630333    
           1           6   6.6984982       1.1166724       2.1206479    
           1           6   8.1987400      3.63061689E-02   4.0309815    
           1           6   8.5561762      -2.5895281       3.9954255    
           1           6   7.3755422      -4.1153164       2.1717684    
           1           6   1.5127103      -3.9167807      -1.5415347    
           1           6  0.37742883      -3.0341237      0.68748885    
           1           6  -2.2251623      -2.5793741      0.76386333    
           1           6  -3.7600365      -3.0297239      -1.3512790    
           1           6  -2.6145186      -3.9873469      -3.5436106    
           1           6 -8.78063776E-03  -4.4198556      -3.6506248    
           1           6   7.7736678      -1.4778196      -10.111968    
           1           6   8.8849545      -1.7933149      -12.470658    
           1           6   9.3851175      -4.2555299      -13.686879    
           1           6   10.959764      -3.7366371      -15.938603    
           1           6   11.379375      -1.1094376      -16.132902    
           1           6   9.9729576      0.16493781      -14.068251    
           1           6   11.955814      -5.4669542      -17.644869    
           1           6   13.464128      -4.5367727      -19.610777    
           1           6   13.929687      -1.9337665      -19.811777    
           1           6   12.897057     -0.18977751      -18.100765    
           1           6   9.7114973       2.7734118      -13.841520    
           1           6   11.058373       4.4913211      -15.413773    
           5           7   12.227874       5.9207845      -16.717184    
           1           6   8.0324974       3.9370584      -12.091204    
           5           7   6.5905294       4.9439178      -10.669209    
           3           8   8.6491184      -6.3557754      -12.992461    
           1           6  -4.4650869      -18.339020       8.4630756    
           1           6  -5.6766791      -17.735464       10.721562    
           1           6  -6.6334224      -19.475267       12.624457    
           1           6  -7.6453471      -17.945694       14.754110    
           1           6  -7.4008527      -15.366048       14.127316    
           1           6  -6.1974607      -15.137356       11.614069    
           3           8  -5.7866883      -13.138427       10.487937    
           1           6  -8.7208109      -18.597273       17.088152    
           1           6  -9.5000553      -16.644785       18.707254    
           1           6  -9.2318935      -14.089118       18.054741    
           1           6  -8.1754770      -13.425526       15.720028    
           1           6  -6.6019998      -22.108797       12.575642    
           1           6  -5.7305713      -23.543755       10.471002    
           5           7  -5.0226583      -24.755020       8.6956310    
           1           6  -7.4563770      -23.592293       14.650553    
           5           7  -8.1587591      -24.824057       16.411324    
           1           6   7.9701910      -24.902603       3.0491850    
           1           6   6.9182096      -27.510416       2.3791354    
           1           6   8.3105383      -29.684134       3.6990960    
           1           6   11.120850      -29.994650       3.0889139    
           1           6   11.673102      -30.589216      0.31491566    
           1           6   14.430832      -31.349327     -0.10515818    
           1           6  -3.6663575      -15.550940      -8.8317776    
           1           6  -2.0272956      -14.183237      -10.792849    
           1           6  -3.3431513      -13.951672      -13.351425    
           1           6  -1.6256304      -12.855380      -15.395327    
           1           6  -2.9530230      -12.515345      -17.936769    
           1           6  -1.1564507      -11.635367      -20.019821    
           1           6   9.2937212       1.6936830       6.0748405    
           1           6   11.305559       3.5648904       5.1455517    
           1           6   12.079281       5.4139795       7.2270718    
           1           6   14.114326       7.2851787       6.3998761    
           1           6   14.811183       9.1957026       8.4513969    
           1           6   16.846735       11.052303       7.5850425    
           1           6  -6.5621085      -2.5321467      -1.2243675    
           1           6  -7.9291673      -4.3540363      0.56940484    
           1           6  -10.753415      -3.7965286      0.78161007    
           1           6  -12.055662      -5.4166465       2.7810752    
           1           6  -14.847562      -4.7778611       3.1381545    
           1           6  -16.059757      -6.3614898       5.2258821    
           2           1   5.8362179     -0.33207053      -5.4944267    
           2           1  -2.1042886      -19.907030       4.1029449    
           2           1  -4.4499946      -20.337730       7.9083700    
           2           1   7.5415330      0.47589630      -9.4498920    
           2           1   13.311855       1.8204957      -18.339901    
           2           1   15.136553      -1.2266308      -21.342323    
           2           1   14.292357      -5.8413215      -20.994150    
           2           1   11.556796      -7.4900556      -17.408556    
           2           1  -7.9308844      -11.449849       15.130632    
           2           1  -9.8449764      -12.617965       19.382519    
           2           1  -10.339967      -17.145350       20.536757    
           2           1  -8.9708481      -20.555840       17.693653    
           2           1  0.51486629      -21.084843     -4.74002957E-02
           2           1   3.1480153      -24.806612      0.82783645    
           2           1   9.0877724      -19.934076       3.6322556    
           2           1   6.4004140      -16.168455       2.7688205    
           2           1   9.8663816      -24.649021       2.1847687    
           2           1   8.2722311      -24.818001       5.1313815    
           2           1   6.9190187      -27.772312      0.29390338    
           2           1   4.9189329      -27.618912       3.0016608    
           2           1   8.0920610      -29.431404       5.7723532    
           2           1   7.3293366      -31.478487       3.2217782    
           2           1   12.198339      -28.287052       3.6686919    
           2           1   11.868645      -31.569355       4.2641625    
           2           1   11.208868      -28.936508     -0.89185256    
           2           1   10.423558      -32.156727     -0.31950119    
           2           1   15.736581      -29.864740      0.58821803    
           2           1   14.836309      -31.670628      -2.1318595    
           2           1   14.873118      -33.115536      0.93276429    
           2           1   2.9110558      -18.255209      -3.5435553    
           2           1  0.78836149      -17.910358      -7.6938500    
           2           1  -5.3384829      -13.754126      -4.2423720    
           2           1  -3.2286725      -14.120826     -5.69026247E-02
           2           1  -5.4868488      -14.530649      -8.6325111    
           2           1  -4.1302333      -17.465876      -9.5636282    
           2           1 -0.21930601      -15.219282      -11.047377    
           2           1  -1.5228245      -12.278673      -10.062942    
           2           1  -4.0078583      -15.853066      -13.958910    
           2           1  -5.0645990      -12.758258      -13.153610    
           2           1  3.81711349E-02  -14.117669      -15.646523    
           2           1 -0.86296737      -11.003548      -14.756156    
           2           1  -3.8427248      -14.331518      -18.503981    
           2           1  -4.5131416      -11.126814      -17.718073    
           2           1  -2.1624911      -11.373339      -21.835691    
           2           1 -0.25484118      -9.8149157      -19.507414    
           2           1  0.36956096      -13.039219      -20.324549    
           2           1   7.6484642      -6.1755977       2.2114778    
           2           1   9.7459726      -3.4773681       5.4489512    
           2           1   6.3807921       3.1704295       2.1017294    
           2           1   4.2788787      0.49417514      -1.1057839    
           2           1   10.112178      0.50310826       7.5940084    
           2           1   12.972827       2.4907718       4.4535489    
           2           1   12.754108       4.3359995       8.9019537    
           2           1   15.835006       6.2279458       5.8176532    
           2           1   15.466841       8.1779318       10.168288    
           2           1   18.612947       10.045488       7.0808535    
           2           1   17.302835       12.443989       9.0768642    
           2           1   16.216093       12.114340       5.8927741    
           2           1   13.090499       10.260447       9.0135984    
           2           1   13.451612       8.3269167       4.6972651    
           2           1   10.375338       6.4780345       7.8547039    
           2           1   10.571368       4.6435418       3.5001121    
           2           1   7.7299471       2.7906747       6.9534464    
           2           1  0.84490955      -5.1412005      -5.4030538    
           2           1  -3.7871482      -4.3779416      -5.2127466    
           2           1   1.5368059      -2.6486900       2.3677263    
           2           1  -3.0746155      -1.8265194       2.5045886    
           2           1  -6.8953590     -0.55993563     -0.57467264    
           2           1  -7.0584030      -4.2274394       2.4773774    
           2           1  -11.016667      -1.7651899       1.2583264    
           2           1  -11.060834      -5.1623306       4.6161499    
           2           1  -15.034693      -2.7352970       3.6010182    
           2           1  -15.033298      -6.0923729       7.0325022    
           2           1  -18.058456      -5.8352094       5.5352750    
           2           1  -15.988249      -8.4030533       4.7573366    
           2           1  -15.871625      -5.0739961       1.3274777    
           2           1  -11.860396      -7.4524403       2.2866871    
           2           1  -11.675772      -4.0880103      -1.0850290    
           2           1  -7.6207552      -6.3264437     -8.69623423E-02
           2           1  -7.4002838      -2.6758776      -3.1415904    

 Configuration number 19:

   81.839355       0.0000000       0.0000000    
   0.0000000       57.071342       0.0000000    
   0.0000000       0.0000000       55.097912    
         286
           4          16   1.1055344      -2.7027638       1.1496131    
           1           6   4.0382638      -1.4254196      0.54016817    
           1           6   4.3767843      0.88346434       1.7124799    
           1           6   2.2349589       1.6383209       3.1264203    
           1           6  0.24793835     -9.78467837E-02   3.0456827    
           1           6  -2.2006125      9.90270004E-02   4.2660747    
           1           6  -2.9709678       2.2591558       5.7269368    
           1           6  -5.4011393       2.3252432       7.0070400    
           1           6  -7.2445583      0.33692840       6.8210478    
           1           6  -4.0061235      -1.8331990       4.1870527    
           1           6  -6.4481511      -1.7101769       5.3237267    
           5           7  -1.5277804       4.4003105       6.1081109    
           4          16  -3.2368255       6.2790179       7.9710808    
           5           7  -5.8137918       4.5070906       8.3634014    
           3           8  -3.4249837      -4.0272207       2.9235003    
           3           8  -7.9981446      -3.7507670       5.0212674    
           1           6  -2.8197424      -6.0893302       4.6181607    
           2           1  -1.1865695      -5.5668054       5.8245530    
           2           1  -2.3095624      -7.7019281       3.3978844    
           2           1  -4.4732447      -6.5662494       5.8108387    
           1           6  -8.6258163      -4.4566035       2.4581802    
           2           1  -8.3619184      -2.8350730       1.1652673    
           2           1  -10.640717      -5.0169826       2.4796650    
           2           1  -7.4463534      -6.0543489       1.8141659    
           1           6  -9.6960201      0.44390571       8.0488920    
           1           6  -11.658225      -1.3292061       7.8665414    
           1           6  -13.780660     -0.74290872       9.3312359    
           1           6  -13.538112       1.5005707       10.709618    
           4          16  -10.601922       2.9339974       10.065321    
           1           6  -15.345274       2.5029178       12.503589    
           1           6  -15.028652       4.8267150       13.749501    
           1           6  -16.760418       5.8091478       15.575528    
           1           6  -17.598909       1.1497091       13.227411    
           1           6  -19.331873       2.1421900       15.109390    
           1           6  -18.971088       4.5405488       16.329258    
           3           8  -12.979414       6.2638974       13.070124    
           1           6  -11.127987       6.6955996       15.040148    
           2           1  -10.845541       4.9399891       16.145504    
           2           1  -11.741378       8.2415028       16.302818    
           2           1  -9.3586750       7.1910224       14.051044    
           3           8  -16.202415       8.1338520       16.589281    
           1           6  -16.822166       10.187917       14.897140    
           2           1  -15.697234       10.059317       13.134416    
           2           1  -16.355795       11.942489       15.925390    
           2           1  -18.871153       10.143426       14.457231    
           5           7  -18.312611      -1.1770011       12.284841    
           4          16  -20.993172      -1.9326693       13.757009    
           5           7  -21.362823      0.59004098       15.609552    
           1           6  -20.799414       5.5801778       18.095671    
           1           6  -20.492298       7.6563053       19.710514    
           1           6  -22.668104       8.2719831       21.094778    
           1           6  -24.734983       6.6915336       20.600979    
           4          16  -23.885700       4.3588753       18.383606    
           1           6  -27.233263       6.8409038       21.727470    
           1           6  -28.001293       8.8928776       23.350166    
           1           6  -30.452347       8.9109249       24.589169    
           1           6  -32.309036       6.9553423       24.248705    
           1           6  -31.565784       5.0774350       22.523338    
           1           6  -29.119358       5.0083027       21.369097    
           3           8  -28.614122       3.0156875       19.787781    
           1           6  -28.116234      0.66167802       21.107769    
           2           1  -26.534040      0.92719251       22.454067    
           2           1  -27.556021     -0.70161694       19.632322    
           2           1  -29.823341      9.06800386E-03   22.120863    
           3           8  -33.166462       3.1148291       21.978939    
           1           6  -34.189510       3.1850879       19.451111    
           2           1  -35.281971       1.4202123       19.231237    
           2           1  -32.663826       3.2557197       18.022650    
           2           1  -35.461227       4.8409061       19.246765    
           5           7  -26.552246       10.995500       23.876371    
           4          16  -28.275692       12.785538       25.811068    
           5           7  -30.876831       11.020181       26.056059    
           1           6  -34.716610       6.9810882       25.575586    
           1           6  -36.822247       5.4100556       25.229721    
           1           6  -38.834290       5.9251318       26.887522    
           1           6  -38.321709       7.8686728       28.605114    
           4          16  -35.273346       9.0790071       28.093958    
           1           6  -40.018097       8.9298267       30.490486    
           1           6  -39.220848       10.729145       32.273399    
           1           6  -40.866810       11.813832       34.138561    
           1           6  -43.426186       11.310938       34.153076    
           1           6  -44.352428       9.5606766       32.353901    
           1           6  -42.668617       8.2844229       30.602779    
           5           7  -43.884876       6.5506582       29.073429    
           5           7  -46.864639       8.8576918       32.169380    
           4          16  -46.931831       6.6697049       29.899372    
           3           8  -39.903534       13.460574       35.900970    
           1           6  -38.156742       12.301158       37.647083    
           3           8  -36.727169       11.429942       32.276199    
           1           6  -36.267349       14.061215       31.671150    
           2           1  -34.196091       14.245544       31.516687    
           2           1  -37.017857       15.304317       33.172604    
           2           1  -37.155224       14.525832       29.833132    
           2           1  -37.507641       13.829521       38.906845    
           2           1  -36.530319       11.450345       36.645218    
           2           1  -39.156788       10.840096       38.767826    
           2           1   2.1031072       3.4074507       4.1819067    
           2           1   5.3778572      -2.4443705     -0.66341507    
           2           1   6.1145020       2.0010223       1.5589120    
           2           1  -15.470084      -1.9229361       9.4266882    
           2           1  -11.521580      -3.0307710       6.7166352    
           2           1  -22.766397       9.8439264       22.429800    
           2           1  -18.706791       8.6753092       19.882669    
           2           1  -36.878841       3.9077017       23.816950    
           2           1  -40.647266       4.9338036       26.851881    
           2           1  -44.671562       12.189308       35.555241    
           4          16  -37.855022      -6.4286757       19.313951    
           1           6  -35.721867      -8.7382803       20.331585    
           1           6  -36.296669      -11.191068       19.484358    
           1           6  -38.498497      -11.211838       18.027185    
           1           6  -39.594135      -8.7642088       17.730953    
           1           6  -33.694267      -8.8917952       22.107300    
           1           6  -33.050194      -11.463652       22.442188    
           1           6  -34.725883      -13.180613       20.845078    
           4          16  -31.885128      -6.8380332       23.878052    
           1           6  -30.171850      -9.4564457       25.129250    
           1           6  -31.076836      -11.778304       24.128510    
           1           6  -41.912079      -8.8465261       16.442236    
           1           6  -42.552608      -11.353576       15.826729    
           4          16  -40.348454      -13.618574       16.734739    
           1           6  -44.143776      -7.0671277       15.987517    
           1           6  -46.078957      -8.9578247       14.941879    
           1           6  -45.058041      -11.420947       14.863018    
           1           6  -48.485657      -8.8704634       13.905872    
           1           6  -49.353226      -11.279146       13.070065    
           4          16  -47.053909      -13.673059       13.649521    
           1           6  -43.767311      -5.0370817       13.977086    
           1           6  -41.797928      -5.1463685       12.211222    
           1           6  -41.684872      -3.3856523       10.240739    
           1           6  -43.514809      -1.4793789       9.9682407    
           1           6  -45.467461      -1.3756295       11.763111    
           1           6  -45.596275      -3.1348138       13.730210    
           1           6  -44.794090      -6.0059280       18.603340    
           1           6  -43.884830      -3.6337576       19.364344    
           1           6  -44.234467      -2.7976828       21.847786    
           1           6  -45.448895      -4.3175797       23.652056    
           1           6  -46.334675      -6.6973219       22.873276    
           1           6  -46.017448      -7.5360360       20.385891    
           1           6  -33.130661      -14.903472       19.181114    
           1           6  -31.875511      -16.947632       20.324751    
           1           6  -30.526001      -18.677591       18.866024    
           1           6  -30.371996      -18.424221       16.223589    
           1           6  -31.559963      -16.333502       15.113210    
           1           6  -32.930843      -14.588168       16.567612    
           1           6  -36.648941      -14.696559       22.413490    
           1           6  -37.567974      -17.014858       21.510933    
           1           6  -39.485447      -18.283978       22.807222    
           1           6  -40.556179      -17.274044       25.012390    
           1           6  -39.643314      -14.939611       25.884108    
           1           6  -37.718437      -13.656038       24.601677    
           1           6  -28.141319      -9.4662380       26.859161    
           1           6  -26.809128      -7.5588498       28.066875    
           1           6  -27.242287      -4.8240190       27.705904    
           1           6  -25.228329      -3.5070543       29.128483    
           1           6  -23.656744      -5.3084507       30.316277    
           1           6  -24.636591      -7.8681636       29.730986    
           1           6  -24.840816     -0.91884011       29.339674    
           1           6  -22.789791     -9.46129113E-02   30.794437    
           1           6  -21.209049      -1.8575568       31.990938    
           1           6  -21.613117      -4.4699235       31.779154    
           1           6  -23.628744      -10.109739       30.680679    
           1           6  -21.372694      -10.207386       32.149612    
           5           7  -19.464890      -10.375593       33.353706    
           1           6  -24.769060      -12.518628       30.290031    
           5           7  -25.736368      -14.542775       29.995504    
           3           8  -28.923801      -3.7973375       26.455305    
           1           6  -51.666954      -11.530165       11.761671    
           1           6  -52.856163      -13.599130       10.652611    
           1           6  -55.119629      -13.578277       9.0864182    
           1           6  -55.700817      -16.233526       8.3828087    
           1           6  -53.842468      -17.812397       9.4586124    
           1           6  -52.015053      -16.252911       10.889977    
           3           8  -50.176697      -17.067827       12.070558    
           1           6  -57.642357      -17.330004       6.9467554    
           1           6  -57.639343      -19.963465       6.6244278    
           1           6  -55.764324      -21.502504       7.6993651    
           1           6  -53.832943      -20.420897       9.1503868    
           1           6  -56.503433      -11.497537       8.2612410    
           1           6  -55.923035      -8.9607830       8.9411192    
           5           7  -55.465252      -6.8164377       9.4955912    
           1           6  -58.610405      -11.720963       6.6035471    
           5           7  -60.367397      -11.872455       5.1902661    
           1           6  -43.329395      0.35681295       7.7783713    
           1           6  -45.662121       2.0021629       7.3299618    
           1           6  -45.621323       3.3627560       4.7711320    
           1           6  -43.370392       5.1215339       4.3083830    
           1           6  -43.144882       7.2762876       6.2197094    
           1           6  -41.109737       9.1804857       5.4566031    
           1           6  -45.772305      -3.4031937       26.335121    
           1           6  -43.259884      -2.7415423       27.630461    
           1           6  -43.592731      -1.9678392       30.393396    
           1           6  -41.148270      -1.0028985       31.588915    
           1           6  -41.438755     -0.35795742       34.389053    
           1           6  -39.017437      0.74268925       35.515217    
           1           6  -29.059326      -20.430727       14.673281    
           1           6  -26.213633      -20.686926       15.184793    
           1           6  -25.068514      -22.955210       13.805802    
           1           6  -22.247974      -23.311102       14.309296    
           1           6  -21.146864      -25.629414       12.981241    
           1           6  -18.330193      -25.987249       13.515414    
           1           6  -42.645061      -18.682144       26.345938    
           1           6  -45.085766      -18.810263       24.777126    
           1           6  -47.141338      -20.394180       26.044415    
           1           6  -49.560619      -20.582355       24.475981    
           1           6  -51.610363      -22.177357       25.743820    
           1           6  -54.027313      -22.349947       24.168341    
           2           1  -30.235607      -13.586702       24.691093    
           2           1  -49.639847      -7.1644163       13.664094    
           2           1  -52.617432      -9.6969757       11.570215    
           2           1  -27.518908      -11.405220       27.245333    
           2           1  -20.327242      -5.7667165       32.749573    
           2           1  -19.612118      -1.1808096       33.127167    
           2           1  -22.409378       1.9315250       31.005426    
           2           1  -26.132210      0.39940757       28.389021    
           2           1  -52.335854      -21.552036       10.035720    
           2           1  -55.818577      -23.553484       7.3970428    
           2           1  -59.148926      -20.831398       5.4957800    
           2           1  -59.152447      -16.221199       6.0754914    
           2           1  -47.144928      -3.0124271       15.108900    
           2           1  -46.942451      7.62428492E-02   11.633734    
           2           1  -40.148045      -3.5130157       8.8483810    
           2           1  -40.358940      -6.6391683       12.353997    
           2           1  -41.642395       1.5752728       8.0744543    
           2           1  -42.935955     -0.74799579       6.0331511    
           2           1  -45.870171       3.3920636       8.8896141    
           2           1  -47.372452      0.78720820       7.3755856    
           2           1  -45.681194       1.9164383       3.2502582    
           2           1  -47.387020       4.4832382       4.5856280    
           2           1  -41.573700       4.0312614       4.2765002    
           2           1  -43.572807       5.9497466       2.3872170    
           2           1  -42.703957       6.5070705       8.1214552    
           2           1  -44.997784       8.2528458       6.3829970    
           2           1  -39.244579       8.2420559       5.2925839    
           2           1  -40.932854       10.731619       6.8487449    
           2           1  -41.557529       10.035522       3.5968440    
           2           1  -42.922188      -2.4022250       17.995958    
           2           1  -43.551666     -0.90821952       22.381073    
           2           1  -47.304871      -7.9204698       24.244411    
           2           1  -46.716572      -9.4123249       19.826790    
           2           1  -46.766529      -4.8675351       27.460276    
           2           1  -47.012604      -1.7043207       26.343538    
           2           1  -42.326710      -1.1715553       26.592192    
           2           1  -41.971352      -4.3967705       27.499449    
           2           1  -45.053860     -0.46010780       30.520187    
           2           1  -44.322231      -3.6026580       31.498886    
           2           1  -40.502457      0.70915318       30.551065    
           2           1  -39.633152      -2.4447463       31.361567    
           2           1  -43.017250       1.0106969       34.620529    
           2           1  -41.988647      -2.0895503       35.445099    
           2           1  -39.255787       1.2166792       37.538887    
           2           1  -37.440338     -0.62697107       35.353386    
           2           1  -38.455521       2.4881747       34.500759    
           2           1  -33.879204      -12.991393       15.634014    
           2           1  -31.463226      -16.074938       13.055480    
           2           1  -29.627447      -20.302891       19.797407    
           2           1  -32.065479      -17.259842       22.371944    
           2           1  -29.366989      -20.061516       12.632185    
           2           1  -25.243559      -18.916868       14.605132    
           2           1  -25.385353      -22.748676       11.737594    
           2           1  -21.197094      -21.597357       13.695540    
           2           1  -21.454990      -25.448170       10.912020    
           2           1  -17.232449      -24.323595       12.868651    
           2           1  -17.572039      -27.676020       12.537593    
           2           1  -17.989359      -26.222103       15.569719    
           2           1  -22.201620      -27.342136       13.588214    
           2           1  -21.929251      -23.489159       16.379026    
           2           1  -26.093231      -24.698673       14.390310    
           2           1  -25.883562      -20.895584       17.247375    
           2           1  -29.975227      -22.280760       15.084068    
           2           1  -37.045639      -11.820879       25.310806    
           2           1  -40.442005      -14.110168       27.613081    
           2           1  -36.762444      -17.864063       19.796265    
           2           1  -40.149479      -20.116213       22.087242    
           2           1  -42.001556      -20.640823       26.752119    
           2           1  -44.655903      -19.618372       22.885830    
           2           1  -46.396633      -22.330185       26.398518    
           2           1  -49.107655      -21.405718       22.593557    
           2           1  -50.862358      -24.109438       26.093737    
           2           1  -53.637104      -23.207930       22.296314    
           2           1  -55.482140      -23.515165       25.121422    
           2           1  -54.843941      -20.448128       23.839972    
           2           1  -52.055130      -21.359426       27.626900
[truncated: 6,973,391 more chars]
